# Supplementary material for: Determinants of and interventions for Proton Pump Inhibitor prescription behavior: A systematic scoping review
Source: BMC Prim Care. 2024 Jun 11;25:208. doi: 10.1186/s12875-024-02459-5 (PMC11165893; doi:10.1186/s12875-024-02459-5)
Supplement: Supplementary file 2 — Supplementary Material 2. [file 12875_2024_2459_MOESM2_ESM.xlsx]

## Sheet: Full-texts
Record_id_ASR	ID	First Author	Publ Year	Title	Journal	Language	Country study	Study design	Study setting	Primary aim	Secondary aim	Methodology	Study population	Characteristcs patients	Characteristics prescribers	Inclusion criteria	Exclusion criteria	Sample size	Statistical analysis	Are determinants mentioned?	COM-B component	Theoretical domain	Intervention function	Policy function	Exposure	Method of exposure measurement	Time of exposure measurement	Intervention or describing prescribing behavior	Description of intervention	Description of study intervention	Duration of study intervention	Comparator	Method of comparator measurement	Time of comparator measurement	Initiating/ deprescribing PPIs	Outcome	Method of outcome measurement	Time of outcome measurement	Timing of PPI prescribing	Key findings that relate to the research question (effect estimates if applicable)	Conclusion	Advantages/disadvantages	Comments
		Study Characteristics								Aims		Methodology								Behavioural determinants					Exposure			Intervention characteristics (if applicable)								Outcome				Results	Conclusions
13	1	Abrahami D	2021	The effect of a NICE guideline change, in order to minimize proton pump inhibitors prescribing, on clinical practice	Annals of Epidemiology	English	United Kingdom	Interrupted time series	Primary care	Investigate whether prescribing patterns changed following the most recent National Institute for Health and Care Excellence guidelines	NA	Quantitative	Adults from the United Kingdom Clinical Practice Research Datalink between September 2010 to August 2018	All persons > 18 years registered at an included GP practice	All physicians	≥ 18 years old	NA	8,631,066 participants	Interrupted time-series analysis	=				Guidelines	Publication of the National Institute for Health and Care Excellence PPI guidelines in 2014	NA	NA	Intervention	Guideline publication	NA	NA	PPI prescribing rate before the guideline publication	The number of PPI prescriptions devided by the number of patients in the Clinical Practice Research Datalink in each calendar month	September 2010-August 2014	Prescribing PPIs	PPI prescribing rate after the guideline publication	The number of PPI prescriptions devided by the number of patients in the Clinical Practice Research Datalink in each calendar month	September 2014-August 2018	Monthly prescribing rate (no specific time of prescribing mentioned)	There was no immediate change in the monthly PPI prescribing rate following guideline publication (137.6, 95% CI: -36.7 to 311.9 prescriptions per 100,000 persons)	There was no meaningful change in prescribing patterns following the introduciton of the National Institute for Health and Care Excellence guidelines	Advantage: large nationwide cohort. Disadvantage: This study is limited by its ecological design and was unable to assess whether the guidelines affected individual-level changes in prescribing.
31	2	Ahrens D	2012	Appropriateness of proton pump inhibitor recommendations at hospital discharge and continuation in primary care	Int J Clin Pract	English	Germany	Cross-sectional study	Primary care	(i) to analyze the appropriateness of PPI treatment recommendations in patients discharged from different hospitals; (ii) to quantify the continuation of appropriate and inappropriate hospital prescriptions by GPs; and (iii) to identify factors associated with the continuation of appropriately and inappropriately prescribed PPI, including a prior prescription of a PPI by the GP.	NA	Quantitative	Patients of the participating 36 primary care practices in the state of Mecklenburg-West Pomerania (MWP), North-Eastern Germany, who are older than 18 years and discharged from hospital between July 1, 2006 and June 30, 2007.	Patients registered at included GP practices, > 18 years, discharged from hospital between July ’06 and jun ’07, insured by AOK	GPs (average 54 years old and 13 years in practice)	Older than 18 years and discharged from hospital between July 1, 2006 and June 30, 2007. In patients with multiple hospital admissions only the first discharge was included. Only patients insured by AOK (Allgemeine Ortskrankenkasse) were included (about 37% of the population in MWP)	Patients with intensive care treatment	506 patients from 31 practices	Logistic regression models	Influence of PPI recommendations in hospital discharge letters on GPs' PPI-prescriptions	Social opportunity	Social influences	Persuasion	Communication/marketing	Hopital recommendations (in discharge letters)	NA	NA	Describing prescribing behavior	NA	NA	NA	NA	NA		Continuation of PPIs after discharge	Appropriate PPI recommendations in hospital discharge letters and the influence of these recommendations on general practitioners’ (GPs’) PPI-prescriptions	Practice nurses to screen discharge letters of all identified patients for documented PPI recommendations.Practice records 6 months prior and after hospital admission and discharge letters of all patients with PPI recommendation were copied, anonymised and sent to the study centre. Adequate use was defined by 2 raters based on available clinical information from practice records and discharge let…	6 Months after hospital admission	One month and 6 months after discharge with PPI recommendation in discharge letter (note: time of initiation PPI à “in 326 pts (64%) no documentation of PPI prescribing prior to hospital admission was found”, therefor 64% was assumed to be prescribed during hospital admission)	(i) Based on information provided in the discharge letter, the indication for PPI was classified as inappropriate in 263 (52%), as appropriate in 176 (35%) and as uncertain in 67 (13%) patients. (ii) non- indicated PPI was continued in 151(58%) for at least one month and 42% after 6 months. indicated PPI medication was discontinued in 33% of cases.(iii) prescription of PPI prior to hospital admis…	Our study found high rates of inadequate PPI recommendations in hospital discharge letters and continuation in primary care, showing a strong influence of hospital recommendations on GPs.	Advantage: included pop is a representative sample of GPs based on demographics and regional distribution and patients discharged from various hospitals in Germany in our study. Data prior and 6 months after discarge. Disadvantage: sample was not stratified by population.
50	3	Al-Qaisi MT	2018	Do recent reports about the adverse effects of proton pump inhibitors change providers' prescription practice?	Diseases of the Esophagus	English	USA	Cross-sectional study	Tertiary care (Hospital)	To explore providers’ knowledge and attitudes toward reported adverse effects of PPI use and compare providers’ prescription practices.		Quantitative	Residents, fellows, advanced practice providers (nurse practitioners and physician assistants), and consultants across 8 internal medicine specialties, practicing in the inpatient and/or outpatient setting in a tertiary academic medical center in a metropolitan city.	Outpatient setting, inpatient setting and mixed setting	Physicians across 8 internal medicine specialties in tertiary hospital	NA	NA	94 health care providers (48 were consultants, 17 were advanced practice providers, and 29 were trainees)	Categorical data were compared using a 2-tailed Chi-square test	Knowledge and attitudes toward reported adverse effects of PPI use	Psychological capability, reflective motivation	Knowledge, beliefs about consequences			Publications about adverse effects of PPI use	NA	NA	Describing prescribing behavior (survey)	NA	NA	NA	NA	NA	NA	Deprescribing PPIs	PPI prescribing practices among physicians after publishinig of adverse effects of PPI use	A comprehensive, non-incentivized, electronic crosssectional survey was prepared and sent via email to medical providers	The surveys were conducted between May 30 and September 26 of 2016	No specific time of prescribing mentioned	Fifteen (63%) GI providers and 33 (47%) non-GI providers indicated that recent reports changed their practice (P = 0.49). More GI providers (5 (21%)) lowered the dose of PPI compared with non-GI (1(1%)) (P = 0.004); 18 (26%) of non-GI and 3 (13%) of GI providers discontinued PPI and substituted it with a histamine 2 blocker (P= 0.29). Most providers (85 (90%)) agreed that educational activities w…	Our survey results show that the negative reports related to PPI use have raised concerns not only among prescribing providers but also patients, and they have influenced the prescribing practices in our tertiary care academic medical practice. It should be emphasized that educational activities are necessary to ensure PPI are used appropriately. address these challenges.	Advantage: included are physians of differrent levels and different backgrounds. Disadvantage: closed-ended online questions, survey respons rate low (37%).
93	5	Anstey MH	2019	Clinical and economic benefits of de-escalating stress ulcer prophylaxis therapy in the intensive care unit: A quality improvement study	Anaesthesia and Intensive Care	English	Australia	Pre- and post-intervention study (prospective)	Intensive care units (n=5) (two tertiary, two metropolitan and one regional ICU)	The aim of this study was to assess whether the introduction of a bundled approach, including (a) site-based dissemination of locally produced SUP prescription guidelines for medical staff that included recommendations for initiating and ceasing SUP; and (b) ICU pharmacist-led discontinuation of SUP prior to ICU discharge if an indication for ongoing SUP was no longer present, could improve SUP p…	NA	Quantitative	Patients admitted to five adult intensive care units in Western Australia (two tertiary, two metropolitan and one regional ICU)	Patients admitted to one of 5 adult ICU in Western Australia included in study and who were discharged (alive)	Physicians working on the ICU	NA	Age <18 years	924 patients (531 in the preimplementation period and 393 in the postimplementation period)	Chi-square tests were used for categorical group comparisons based on pre and post intervention groups.	Prescribing guideline and pharmacist oversight				Guidelines, service provision	- Educational intervention through guideline, - pharmacist intervention	NA	NA	Intervention	=study intervention	Introduction of a prescribing guideline and pharmacist oversight with regard to stress ulcer prophylaxis on the intensive care unit	NA	Proportion of hospital survivors inappropriately continued on stress ulcer prophylaxis after discharge before implementation of the guideline	Prospective chart review	September 2013-January 2015	Initiating and deprescribing	Proportion of hospital survivors inappropriately continued on stress ulcer prophylaxis after discharge implementation of the guideline	Prospective chart review	May - October 2016	Study distinguishes between: PPI continued at admission, started at admission, continued on hospital discharge (before and after intervention)	The proportion of hospital survivors inappropriately continued on stress ulcer prophylaxis after discharge reduced from 78/184 (42.4%) to 11/143 (7.7%) in the post-implementation period (odds ratio¼8.83; 95% confidence interval 4.47–17.45; P<0.0001)	In patients admitted to the intensive care unit, the introduction of a simple, bundled intervention resulted in a significant decrease in inappropriate continuation of stress ulcer prophylaxis at hospital discharge		Additional analysis with regards to cost savings is very uncertain.
149	7	Batuwitage BT	2007	Inappropriate prescribing of proton pump inhibitors in primary care	Postgrad Med J	English	United Kingdom	Pre- and post-intervention study (retrospective)	Primary and tertiary care (Hospital)	To determine if a simple educational intervention would reduce the number of patients prescribed PPIs unnecessarily or inappropriately	NA	Quantitative	Patients admitted to general medical wards in a university hospital	All patients admitted to general medical wards in a university hospital during study period	Physicians working in primary care and hospital care	NA	NA	615 patients (271 pre-intervention group; 344 post-intervention group)	NA	Education (educational intervention in the form of a letter circulated to local general practitioners giving the findings of our audit and advice about PPI prescribing. Results audit: outcome pre-intervention survey on PPI use)			Education	Communication/marketing	Education	NA	NA	Intervention	=study intervention	An educational intervention consisting of a letter circulated to local general practitioners giving the findings of an audit regarding PPI prescriptions in patients and general advice about PPI prescribing	NA	Percentage of patiënts with an inappropriate PPI prescription before the educational intervention	Chart review	Not described	Deprescribing PPIs	Percentage of patiënts with an inappropriate PPI prescription after the educational intervention	Chart review	Three and six months after the intervention	Studying appropriate PPI prescribing at time of admission (note: moment of prescribing not assessed)	In 36/66 (54%) (pre-intervention) patients the PPI had been prescribed inappropriately. Six months after the intervention in 45/91 (49%) patients there was a recommended indication for PPI use	The intervention used in this study had no effect on the proportion of patients taking a PPI at the time of hospital admission or on the appropriateness of prescribing in the community.		-In key findings inappropriate prescribing before the intervention is compared with appropriate prescribing after the intervention -No comparative analyses have been performed
199	10	Boster J	2020	Reducing the Inappropriate Use of Proton Pump Inhibitors in an Internal Medicine Residency Clinic	Cureus	English	USA	Pre- and post-intervention study (retrospective)	Outpatient clinic of a closed referral military hospital system	i) to assess how common PPIs are prescribed without clear indication in their internal medicine clinics ii) to effectively discontinue or taper inappropriate PPI prescriptions.	NA	Quantitative	Patients at the internal medicine residency clinics	All patients empaneled to the internal medicine residency clinics	Primary care physicians	All patients on PPI at the internal medicine residency clinics at a multicenter referral military hospital.	NA	322 patients	NA (desprictive statistics)	Physician-patient contact when PPI was used inappropriatly and risks and benefits of ongoing PPI use as well as alternative therapies or tapering regimens were discussed			Enablement		Contact resident with patient in case inappropriate PPI based on chart review	NA	NA	Intervention	=study intervention	Direct contact with own resident physician in case of inappropriate PPI use by phone of in outpatient clinic	Six-month intervention period	The percentage of PPI use that did not meet a guideline recommended indication before intervention	Chart review	NA	Deprescribing PPIs	The percentage of PPI use that did not meet a guideline recommended indication after intervention	Chart review	NA	Studying inappropriate PPI use at time of study and 6 months after intervention (no specific time of prescribing mentioned)	i) 217 of 322 PPII users (67%) did not meet a guideline recommended indication for their use. ii) at the completion of the six-month intervention period, 44% (96/217) of patients were successfully weaned to a reduced dose or no longer using a PPI	Resident-led quality improvement initiatives are an effective strategy for reducing inappropriate PPI prescriptions in this setting		- Short folllow up / systematic change that would allow sustainability of our intervention over time has not been incorporated
202		Bowman M	2020	Peer-Led Education Expedites Deprescribing Proton Pump Inhibitors for Appropriate Veterans	Gastroenterology Nursing	English	USA	Pre- and post-intervention study (prospective)	Primary care (Veteran)	Attain consensus from California-based Veterans Administration (CVA) primary care physicians to try to implement a new PPI deprescribing algoritm into practice for appropriate veterans in a primary care population	NA	Quantitative	Primary care physicians in a California-based Veterans Administration (CVA) primary care (PC) clinic	Veterans at primary care clinic	Primary care physicians	NA	NA	15 primary care physicians were pretested, subsequenntly 5 were educated	NA	Education about long-term proton pump inhibitor use, risks and introduction to 3 evidence-based practice guidelines using tapering techniques with follow-up care			Education	Communication/marketing, guidelines	Education about long-term proton pump inhibitor use, risks and evidence-based practice guidelines			Intervention	=study intervention	Provider willingness to change deprescribing care practices was assessed in three peer-led, 45-minute education sessions, 4 weeks apart, over the 12 weeks of the study with a convenience sample of five PCPs. survey was again administered as a post-test survey for the five PCP participants who completed education.	3 months	Fifteen primary care providers were pretested about usual care practices	Survey	NA	Deprescribing PPIs	Five primary care providers were post tested about: willingness to change usual practice, frustration about usual practice, support for peer-led evidence based practice on-site and tapering behavior.	Survey	After 12 weeks of education	No specific time of prescribing mentioned	Primary care providers denied frustration with usual care practices, even as all were willing to try an evidence-based practice change between pre- and post-test surveys. Support for peer-led evidence-based practice on-site coaching increased from 87% to 100%. Tapering behavior increased from 67% to 100%, expediting improved long-term medication cessation.	Primary care providers agreed by consensus to pilot implementation of Farrell et al.’s (2017) PPI deprescribing guideline following 12 weeks of intermittent education		- N=5, - Education program was not intended to change practice but to assess if physicians were willing to try a new PPI prescribing algoritm
215		Bruno C	2020	Passing the acid test? Evaluating the impact of national education initiatives to reduce proton pump inhibitor use in Australia	BMJ Quality & Safety	English	Australia	Pre- and post-intervention study (retrospective)	Primary care	Determine impact of the NPS MedicineWise educational initiative and the Choosing Wisely recommendations on PPI use	NA	Quantitative	Australian adults who were dispensed at least one PPI medicine from July 2012 to June 2018. Selection was done randomly as 10% of adults were sellected using dispensing records from July 2012 to June 2018 using a standardised dataset provided by the Australian Government Department of Human Services.	All Australian residents > 18 years	Primary care physicians	All adults with all strength and formulations of PBS-listed PPI medicines corresponding to the WHO Anatomical Therapeutic Chemical (ATC) classification code A02BC.31 T in period of July 2012 to June 2018	PPIs in combination with antibiotics (ATC code: A02BD) prescribed for the acute treatment of Helicobacter pylori infection. Non-PBS-eligible Australian residents. (In Australia, all citizens and residents are entitled to subsidised prescription medicines via the Pharmaceutical Benefits Scheme (PBS))	579,594 patients	Controlled interrupted times series analyses with seasonal autoregressive integrated moving average modelling	Information and feedback about their own PPI prescribing compared with other GPs		(Knowledge, social influence)	Education	Communication/marketing	NPS educational program: - targeted all GPs across Australia by mailing information and feedback about their own PPI prescribing compared with other GPs, based on nationwide claims data. - delivered key messages on PPI prescribing to GPs, other health professionals (eg, pharmacists and nurses) and consumers through a number of active and passive interventions. Active interventions included a clin…			Intervention	NPS MedicineWise educational initiative: a year-long multifaceted educational programme focused on changing prescribers’ behaviour to align with guideline recommended care for PPIs. Choosing Wisely recommendations entails publication of two recommendations relating to appropriate PPI prescribing.	NA	1 year	National utilisation of PPIs measured by dispensings counts of PPIs before interventions.	Population-based de-identified, individual-level dataset prrovided by the Australian Government Department of Human Services (Inclucing complete demographic information (gender and year of birth) and PBS dispensing records).	July 2012 until April 2015 (initiative NPS programme)	Deprescribing PPIs	Three outcome measurements of PPI utilisation were dispensings counts, discontinuation of treatment and switches to lower strength PPIs over time with relation to interventions	Population-based de-identified, individual-level dataset prrovided by the Australian Government Department of Human Services (Inclucing complete demographic information (gender and year of birth) and PBS dispensing records).	April 2015- June 2018	Monthly national dispensing of PPI described, no specific timing of PPI prescribing	- There was a sustained reduction in monthly PPI dispensings of 1.7% (95% CI: −2.9% to −0.4%), - No change in the discontinuation of treatment was obserrved - No change in the rates of switching to lower PPI strengths were observed.	National educational initiatives targeting prescribers and patients have had a limited impact on improving quality use of PPIs.	Advantage: popultaioin-based study / large study pop, multiple interventions targeting healthcare profesionals and PPI users
218		Buckley M	2015	Impact of a clinical pharmacist stress ulcer prophylaxis management program on inappropriate use in hospitalized patients	American Journal of Medicine	English	USA	Pre- and post-intervention study (retrospective)	Tertiary care (Hospital + IC)	To evaluate the clinical and economic impact of a novel clinical pharmacist-managed stress ulcer pro- phylaxis program in ICU and general ward patients at a 700-bed major academic medical center	NA	Quantitative	Hospitalized patients on ICU and general ward in academical medical center	Patients >18 years at a large academic hospital admitted in 2011	Physicians in academic hospital	All adult (≥ 18 years) hospitalized patients who received either an H2RA or PPI	i) if acid suppression therapy was pre- scribed for treatment of gastrointestinal diseases (eg, gastrointestinal reflux disease, gastrointestinal hemorrhage, peptic ulcer disease) or taking acid suppression therapy at home with no documented indication ii) patients receiving acid suppres- sion therapy in the emergency department, rehabilitation facility, or psychiatric ward	16415 patient-days (1134 patients)	Student's t-test or Mann-Whitney U test for continuous variables. Pearson's chi-quared or Fisher's exact test for dichotomous variables.	Authority for clinical pharmacist to initiate, modify or discontinue PPIs within the context of the defined institutional protocol with consent of the physician.			Restriciton	Regulation, service provision	Pharmacist intervention	NA	NA	Intervention	=study intervention	The program granted prescriptive authority to clinical pharmacists to initiate, modify, or discontinue stress ulcer prophylaxis within the context of the defined institutional protocol using computerized prescriber order entry. All acid suppression therapy orders from the clinical pharmacists were forwarded to the physician through the electronic medical record requesting their electronic signatu…	Implementation of the pharmacist-managed stress ulcer prophylaxis program occurred in October 2011	Primary analysis: The mean percentage of patient-days of inappropriate stress ulcer prophylaxis before the implementation of the clinical pharmacist-managed program. Sec analysis: incidence of hospitalacquired adverse clinical outcomes (eg, gastrointestinal bleeding, pneumonia, C. difficile-associated diarrhea, and thrombocytopenia), and drug acquisition costs before implementation of managed pro…	Chart review	data were collected during January 1, 2011 through January 31, 2011 for the preimplementation phase	Deprescribing PPIs	Primary analysis: The mean percentage of patient-days of inappropriate stress ulcer prophylaxis after the implementation of the clinical pharmacist-managed program. Sec analysis: incidence of hospitalacquired adverse clinical outcomes (eg, gastrointestinal bleeding, pneumonia, C. difficile-associated diarrhea, and thrombocytopenia), and drug acquisition costs after implementation of managed progr…	Chart review	Data was collected during January 1, 2012 through January 31, 2012 for the postimplementation phase	Mean inappropriate SUP in pre- and post-study period described: No specific time of prescribing mentioned	- The relative reduction in the rate of inappropriate stress ulcer prophylaxis days after program implementation in ICU and general ward patients was 58.3% and 83.5%, respectively. - No differences in clinical outcomes were observed. - Total inpatient costs associated with all stress ulcer prophylaxis administered was $20,052.70 in the pre- and $3280.49 in the postimplementation group (P < .001),…	The implementation of a pharmacist-managed stress ulcer prophylaxis program was associated with a decrease in inappropriate acid suppression rates during hospitalization and upon discharge, as well as significant cost savings.
222		Bundeff A	2013	Impact of clinical pharmacists' recommendations on a proton pump inhibitor taper protocol in an ambulatory care practice	Journal of Managed Care Pharmacy	English	USA	Pre- and post-intervention study (retrospective)	Primary care	To evaluate the impact of clinical pharmacists’ recommendations to primary care providers to taper PPI use in patients without a accurate indication for chronic therapy	To determine whether baseline variables, including alcohol and tobacco use, diagnosis pertaining to PPI use, PPI dose, dosing frequency, gender, and length of prior PPI utilization impacted successful step-down therapy.	Quantitative	Patients on PPI's from Atrius Health centers (non-profit alliance of medical groups) in Massachusetts	Primary care patients with chronic PPI use that is not indicated (mean age 57 years)	Primary care physicians	Patients provided with an electronic PPI prescription order or prescription orders totaling 3 or more months of a PPI prescription written by their primary care providers in the 5 months prior to an upcoming appointment with their primary care providers.	Documentation of Zollinger-Ellison syndrome (251.5), Barrett’s esophagus (530.10, 530.85), esophageal stricture (530.3), eosinophilic esophagitis (530.13), Schatzki’s ring (530.3, 750.3), history of esophageal dilation (42.92), history of bariatric surgery (44.3), current gastrointestinal ulceration (530.2, 531, 532, 533), current H. pylori treatment (041.86), chronic oral steroid use (more than …	117	Paired t-test to assess effect of step down therapy. Logistic regression for correcting for baseline variables	Electroniclly sent recommendations from clinical pharmacists for PPI tapers to primay care providers the day before the patients appointment			Persuasion, enablement	Communication/marketing, service provision	Pharmacist intervention	NA	NA	Intervention	=study intervention	Once patients were identified through the prespecified search terms, clinical pharmacists manually reviewed each patient for appropriate inclusion into the study and then electronically sent recommendations for PPI tapers to primary care providers the day before each patient’s appointment.	NA	The average pills per month (PPM) count for the 5 months prior to the initiation of the PPI taper recommendation	Insurance claims data	5 months	Deprescribing PPIs	The average pills per month (PPM) count for 3 months after to the initiation of the PPI taper recommendation	Insurance claims data	5 months	Mean pills per month count before and after intervention: no specific time of prescribing mentioned	- There was a statistically significant decrease in mean PPM count of 8.7 pills (95% confidence interval [CI]: 6.4, 11.1) from 25.6 pills (95% CI: 23.1, 28.1) at baseline to 16.9 pills (95% CI: 14.3, 19.5) at follow-up (P < 0.001). - Logistic regression revealed that none of the baseline variables (alcohol and tobacco use, diagnosis, dose, dosing frequency, gender, and length of prior PPI use) si…	Clinical pharmacist intervention may decrease overutilization of PPIs and associated costs in the primary care setting.		- While a decrease in PPI use was observed in this study, these findings do not imply improvement in clinically meaningful patient outcomes. - Short follow up not showing long-term implications for PPI use after taper period
246		Carlzon D	2010	Characteristics of primary health care units with focus on drug information from the pharmaceutical industry and adherence to prescribing objectives: a cross-sectional study	BMC Clinical Pharmacology	English	Sweden	Cross-sectional study	Primary care	To investigate correlations between characteristics of primary health care units and adherence to prescribing objectives for rational drug use with focus on drug information from the pharmaceutical industry.	NA	Quantitative	All publicly run primary health care units in Göteborg, Sweden (total =25)	NA	Primary care physicians	NA	NA	22 primary health care practices responded to questionnair	Spearman correlation for correlation between questionnaire results and number of prescribing objectives adhered to. Mann-Whitney for comparison of prescribing objectives between helath care units with/without drug information from pharmaceutical industry. Fisher's exact for comparison between categorical variables.	Determinants for inappropriate drug prescibing at primary care practices incl PPI that were studied: size of practice, head (physician/ no physician), source of drug information used (pharmaceutical company, producer independent information), education on prescribing for newly employed physicians (y/n). Note: only source of drug information is specifically described for PPI use, others for all dr…	Psychological capability	Knowledge			NA	NA	NA	Describing prescribing behavior	NA	NA	NA	NA	NA	NA	Prescribing PPIs		- Questionaire including to all primary HC prac (i) size of the primary care unit, (ii) profession of the head of the unit, (iii) use of temporary physician from other employers, (iv) drug information from the pharmaceutical industry, (v) producer-independent drug information, and (vi) education on prescribing for newly employed physicians.- For the primary health care units responding to the que…	A questionnaire was sent in print by mail to the heads of the primary health care units in November 2007.	No specific time of prescribing mentioned	A physician as head (p=0.013) and presence of producer-independent drug information (p=0.043) was positively correlated with adherence to the prescribing objectives. - Presence of drug information from the pharmaceutical industry (p=0.005)and education on prescribing for newly employed physicians (p=0.034) was negatively correlated with adherence to the prescribing objectives. In 2007, the median…	Profession of head and sources of drug information correlate with adherence to prescribing objectives for rational drug use.		Only the influence of drug information from the pharmaceutical company was specifically described for PPI use
256		Cateau D	2021	Effects of an interprofessional Quality Circle-Deprescribing Module (QC-DeMo) in Swiss nursing homes: a randomised controlled trial	BMC Geriatrics	English	Sweden	Randomized controlled trial	Nursing home	To evalutate if the intervention/ Quality circle deprescribing module reduces the use of potentially inappropriate medications (PIMs) without increasing mortality, hospitalisations, falls, or the use of restraints.	NA	Quantitative	Nursing homes in Sweden	Nursing home residents	Physicians of NH’s (medical residents of GPs)	All NHs from the cantons of Fribourg and Vaud caring for a geriatric population and with an IPS (integrated pharmacist service) active for at least 1 year at the time of recruitment	NA	56 Nursing homes	Linear regression models	Quality Circle Deprescribing Module (QC-DeMo)which entails regular meetings (quality circles, QC) between the pharmacists, physicians and nurses active in a NH, with the goal of producing local prescribing consensus to improve drug use.			Persuasion, enablement	Service provision	Meetings (QC-DeMo sessions)	Rate of prescribing of PIMs		Intervention	=study intervention	The QC-DeMo session focused on ways to deprescribe specific drug classes, resulting in the creation of a local deprescribing consensus.Before the start of the trial, pharmacists of the NHs allocated to the intervention group participated in a half-day education session. In study group pharmacists selected the classes to cover in the QC session based on drug use in the NH, and then organised and f…	The QC-DeMo session took place between December 2017 and January 2018 for round 1 and December 2018 and January 2019 for round 2, with the consensus being enacted in February 2018, respectively February 2019, at the latest.	The primary outcome is the proportion of galenic units (tablet, ml of solution, gram of cream) considered potentially inappropriate used in control group. Sec outcomes are the number of (defined daily dose) DDD/res to avoid and to reevaluate. Safety outcomes are the number of hospital days and falls per average resident and per year, the mortality rate, and the rate of use of physical restraints …	Data on drug consumption and the number of days spent in each NH were provided by the central monitoring team for the IPS; data on hospitalization, falls, use of restraints, and death were collected directly by the investigators in the NHs.	Data collection after feb 2019	Deprescribing PPIs	The primary outcome is the proportion of galenic units (tablet, ml of solution, gram of cream) considered potentially inappropriate used at follow-up in study group. Sec outcomes are the number of (defined daily dose) DDD/res to avoid and to reevaluate. Safety outcomes are the number of hospital days and falls per average resident and per year, the mortality rate, and the rate of use of physical …	Data on drug consumption and the number of days spent in each NH were provided by the central monitoring team for the IPS; data on hospitalization, falls, use of restraints, and death were collected directly by the investigators in the NHs.	Data collection after feb 2019	Proportion on inappropriate PPI use per resident before and after intervention: no specific timing of prescribing	- The effect of the intervention on the proportion of galenic units considered potentially inappropriate (primary outcome) was inconclusive (p = 0.240 for a difference between groups at follow-up). - The number of potentially inappropriate DDD/res to avoid was not stat sign changed by the intervention, whereas a stat sign change was seen in the number of DDD/res to reevaluate. - Neither the numbe…	The QC-DeMo intervention proved effective at reducing the use of some PIMs, notably PPIs, but did not affect the use of other inappropriate drugs, and did not reduce overall use.		' - Study not specifically foccused on PPI use, although exploratory analysis have been performed for PPI use
310		Clyne B	2015	Effectiveness of a Multifaceted Intervention for Poten_x0002_tially Inappropriate Prescribing in Older Patients in Primary Care: A Cluster-Randomized Controlled Trial (OPTI-SCRIPT Study)	ANNALS OF FAMILY MEDICINE	English	Ireland	Randomized controlled trial	Primary care	To investigate the effectiveness of a multifaceted intervention in reducing PIP in older people in Irish primary care	NA	Quantitative	Irish primary care patients	Patients with PIP (possible inappropriate prescribing) in primary care	Primary care physicians	Practices were eligible if they had at least 80 patients aged 70 years or older and were based in greater Dublin. Practices randomly selected 50 patients in this age group able to give informed consent. Research pharmacist determined if the patients had PIP	NA	196 patients from 21 GP's in Dublin	Random effects logistic regression for proportion of PIP. Mean difference of PIP per group with cluster level t-test (skewed data), later corrected with random effects Poisson regression	Pharmacist visited the practice to discuss PIP, medicine review providing GPs with specific PIP drug(s) for each patient			Persuasion, enablement	Service provision	Education			Intervention	=study intervention	Multifaceted intervention aimed at reducing PIP in older people in Irish primary care included: - one 30-min session in which a pharmacist visited the practice to discuss PIP, - Medicine review with web-based pharmaceutical treatment algorithms, poviding GPs with specific PIP drug(s) for each patient, and for each PIP drug was offered a treatment algorithm, - Patient information leaflets to give …	The intervention was delivered from October 2012 to September 2013.	Primary outcome: The percentage of patients having PIP in the control group. Sec outcomes were individual measures of the composite drug-specific outcome, including the absolute number of PIP drugs per group of the top 5 reported nationally: such as proton pump inhibitor at full therapeutic dosage for more than 8 weeks.	Medical chart review of patients that gave informed consent and participated in the study	Outcome data were collected at intervention completion (ie, the time point at which all reviews were completed in a practice), which occurred approximately 4 to 6 months after baseline data collection.	Deprescribing PPIs	Primary outcomes were: The percentage of patients having PIP in the study group. Sec outcomes were individual measures of the composite drug-specific outcome, including the absolute number of PIP drugs per group of the top 5 reported nationally: such as proton pump inhibitor at full therapeutic dosage for more than 8 weeks.	Medical chart review of patients that gave informed consent.	Outcome data were collected at intervention completion (ie, the time point at which all reviews were completed in a practice), which occurred approximately 4 to 6 months after baseline data collection.	Mean number and % of patients with PIPs in intervention group and control group: no specific time of prescribing mentioned	- the percentage of patients having PIP was 52% in the intervention group compared with 77% in the control group (adjusted OR = 0.32; 95% CI, 0.15-0.70; P = .02). - In the intervention group, the potentially inappropriate proton pump inhibitors were amended by dose reduction to a maintenance level in 50% of patients, were stopped completely in 20%, were switched to an alternative (eg, histamine 2…	The OPTI-SCRIPT intervention was effective in reducing PIP.		- Study not specifically foccused on PPI use, although exploratory analysis have been performed for PPI use
311		Clyne B	2016	Sustained effectiveness of a multifaceted intervention to reduce potentially inappropriate prescribing in older patients in primary care (OPTI-SCRIPT study)	Implementation science	English	Ireland	Descriptive study	Primary care	To determine whether the immediate improvement in PIP in the short-term in the OPTI-SCRIPT study was sustained at 1 year follow-up.	NA	Quantitative	Irish primary care patients	Patients with PIP (possible inappropriate prescribing) in primary care	Primary care physicians	Patients included in the OPTI-SCRIPT study (95 % of patients were followed up at 1 year.)	NA	186 patients	Random effects logistic regression for proportion of PIP after 1 year. Mean difference of PIP per group with cluster t-test	Multifaceted intervention in primary care			Persuasion, enablement	Service provision	Meetings (QC-DeMo sessions)	NA	NA	Intervention (FU study)	NA	NA	NA	The proportion of patients with PIP after 1 year folllow-up in control group	Chart review	1 year FU	Deprescribing PPIs	The proportion of patients with PIP after 1 year folllow-up in study group	Chart review	1 year FU	No specific time of prescribing mentioned	- The proportion of patients with PIP drugs was 0.51 in the intervention group compared to 0.76 in the control group. Intervention group participants had significantly lower odds of having PIP than control participants (adjusted OR 0.28, 95 % CI 0.11 to 0.76, P = 0.01) (	Improvements in prescribing quality can be maintained over time.		- No intevention, FU study
337		Constantino G	2021	Impact of implementing a Choosing Wisely educational intervention into clinical practice: The CW-SIMI study (a multicenter-controlled study)	European Journal of Internal Medicine	English	Italy	Pre- and post-intervention study (retrospective)	Hospital setting (14 hospitals enrolled: no information about secondary/ tertiary centers)	To evaluate the impact of an internet-based educational intervention developed by the SIMI on the duration of IV antibiotic treatment, the prescription rate of PPIs, and the duration of central venous catheters (CVC) usage.	NA	Quantitative	Physicians working in internal medicine wards in Italy	All patients admitted to internal medical ward at different time points	Physicians (medical residents and staff physicians) working in internal medicine ward	Physicians from internal medicine wards in Italy, where at least 75% of the physicians completed the educational intervention	NA	232 physicians from 13 hospitals / 608, 662, and 555 patients were analyzed at T0, T1, and T2.	Chi-squared test for comparisons between categorical variables. Student's t-test for comparisons between continuous variables.	Exposure to 3 hour internet based course on medication prescribing incl PPIs			Education	Communication/marketing	Education			Intervention	=study intervention	- The residents and staff physicians of participating wards were invited to an educational intervention consisting of a 3-hour internet-based course covering three of the five recommendations previously released by the CW-SIMI campaign. The recommendations considered were as follows: 1) do not prescribe long-term IV antibiotic therapy in the absence of symptoms; 2) do not indefinitely prescribe P…	3 hours	The primary outcomes: 1) the mean duration (days) of CVC usage during the hospital stay; 2) the mean duration (days) of IV antibiotic treatment during the hospital stay; and 3) the percentage of patients with a new PPI prescription during the hospital stay among those who survived before intervention (T0).	Chart review	a 30-day period before the educational intervention.	Prescribing PPIs	The primary outcomes: 1) the mean duration (days) of CVC usage during the hospital stay; 2) the mean duration (days) of IV antibiotic treatment during the hospital stay; and 3) the percentage of patients with a new PPI prescription during the hospital stay among those who survived of patients admitted and discharged after the educational intervention.	Chart review	One month (T1) and at six months (T2) after course completion.	Rate of PPI prescribing at time points before interventions and after: no specific timing of prescribing mentioned	- A nearly 50% reduction in the proportion of patients with a new PPI prescription was observed at T1 (+12.2% vs. +6.3%, RR: 0.67, 95% CI: 0.52–0.87, p = 0.0005), and the proportion was even somewhat lower at T2 (+12.2% vs. +5.9%, RR: 0.61, 95% CI: 0.46–0.84, p = 0.0003).	The findings of the current study illustrate that a simple online educational intervention, based on the CW-SIMI recommendations, effectively reduced the PPI prescription rate.		- Study not specifically foccused on PPI use, although exploratory analysis have been performed for PPI use.
339		Coté G	2008	Use of Physician Education and Computer Alert to Improve Targeted Use of Gastroprotection Among NSAID Users	American Journal of Gastroenterology	English	USA	Controlled before and after trials	Tertiary care (Hospital)	To determine the impact of physician education, a computer alert, or both on the targeted use of GI prophylaxis in high-risk patients discharged from hospital	NA	Quantitative	Patients admitted to the Northwestern Memorial Hospital car diology telemetry service or CCU	High-risk patients for gastrointestinal hemorrhage	Physicians working at the cardiology telemetry and coronary care unit	All patients admitted to the Northwestern Memorial Hospital car diology telemetry service or CCU during the study period (December 19, 2005 through February 9, 2006, and March 10, 2006 through June 22, 2006)	Discharge on no ulcerogenic medications (defined as aspirin or nonaspirin NSAIDs), incomplete discharge data, and death during the hospitalization	601 patients, 8 residents	Chi-square for comparisons between the 4 groups of physicians. Stratification for patients with risk factors for NSAID related GI complications	Physician education, computer alert when prescribing NSAIDs/asprin in case of at least 1 risk factor, risk factors for GI complications of NSAIDs (risk stratification)			Education, environmental restructuring	Environmental/social planning	10-min physician education at start study period and/or computer alert when prescribing NSAIDs/aspirin			Intervention	=study intervention	Physician education entailed a 10-min review of the risk factors for NSAID-induced gastroduodenal ulcers and the role of prophylaxis with either misoprostol or a PPI in appropriately selected patients. Alert: computer program was activated to trigger an alert when aspirin or any nonaspirin NSAID was ordered under any of the following circumstances: any patient over the age of 60 yr; any patient a…	32-wk period	Group I: Control (observation)	Chart review	End of study period	Prescribing PPIs	Group II: Physician education _x0001_ Group III: Computer alert _x0001_ Group IV: Combination of physician education and computer alert	Chart review	End of study period	PPI use was measured at the time of discharge. Specific timing of prescribing not described, however increase in prescribing during hospital admission was seen due to educational intervention	- The overall use of gastroprotection increased from 43% to 61% with the combination of the educational intervention and the computer alert (P<0.001), the educational intervention alone and the computer alert alone did not significantly increase the rate of gastroprotection.- After stratification based on known risk factors for upper GI complications of NSAIDs, 428 of 601 (71.2%) patients met our…	Physician education in conjunction with an electronic alert improves the use of gastroprotection among high-risk NSAID users, at least in the short term.		Study aimed at activating physicians to prescribe PPI profylaxe in high-risk NSAID users, not decrease PPI prescribing
341		Coursol C	2005	Impact of stress ulcer prophylaxis algorithm study	The Annals of Pharmacotherapy	English	Canada	Pre- and post-intervention study (retrospective)	Secondary care (IC)	To evaluate the effect of implementing a treatment algorithm on inappropriate stress ulcer prophylaxis prescribing	To evaluated the effect on treatment costs and gastrointestinal bleeding	Quantitative	Patients admitted to ICU in Royal Victoria Hospital (canada)	Patients admitted to the intensive care unit	Physicians working at the intensive care unit	All patients aged ≥18 years admitted to the ICU	Patients <18 years old and those who refused treatment, died <24 hours after admission, or were pregnant, with gastrointestinal bleeding or an active ulcer or with Zöllinger–Ellison syndrome	555 patients (303 pre-intervention, 252 post-intervention)	Chi-squared for comparisons between nominal variables. Mann-Whitney for continuous variables without normal distribution	treatment algoritm for stress ulcer prophylaxis prescribing			Enablement	Guidelines	treatment algoritm for stress ulcer prophylaxis prescribing			Intervention	=study intervention	Implementation of an algorithm for stress ulcer prophylaxis to guide the medical team in their decisions. The agents selected for the algorithm were intravenous famotidine and omeprazole suspension or tablets, depending on the available administration route.	The implementation of the treatment algorithm occurred between January 2 and 22, 2001.	Appropriate stress ulcer prophylaxis in the pre- intervention group, evaluated according to the compliance with each criterion: choice of agent, dose, route, and indication	Chart review	'Pre-intervention phase: between October 16 and December 22, 2000	Deprescribing PPIs	Appropriate stress ulcer prophylaxis in the post- intervention group, evaluated according to the compliance with each criterion: choice of agent, dose, route, and indication	Chart review	Post-intervention phase: between January 23 and March 23, 2001	The number days of inappropriate PPI use before and after intervention: no specific timing of prescribing mentioned	- A reduction in the percentage of inappropriate prophylaxis was observed in the post-intervention group (95.7% vs 88.2%; p = 0.033), as was the cost per patient (p =0.003) for all admissions. The presence of bleeding was similar in both groups.	Introduction by pharmacists of a treatment algorithm for stress ulcer prophylaxis in intensive care units allows a reduction of inappropriate prescriptions and thus a reduction in the cost of drugs.
349		Culbertson V	1999	Positive impact of a follow-up phone call to community pharmacies in a medicaid drug utilization program	The Annals of Pharmacotherapy	English	USA	Pre- and post-intervention study (retrospective)	Primary care	To evaluate Medicaid cost savings associated with three strategies designed to reduce long-term AUM use in patients without an identifiable indication		Quantitative	Patients receiving chronic, full-therapeutic Antiulcer medication (AUM) regimens without a justifiable clinical indication in the state of Idaho	Patients with Medicaid (federal and state program in the USA that helps with healthcare costs for some people with low income) in Idaho	Prescribing physicians	All patients receiving full-therapeutic doses of H2-antagonists, sucralfate, and/or omeprazole (i.e., ≥1.0 NTE) continuously for at least five of six months	Patients with International Classification for Diseases, 9th Revision (ICD-9)16 diagnostic codes for conditions in which chronic AUM is appropriate. Patients who were disenrolled from Medicaid during the postintervention study period.	715 patients	Chi-squared and Student's t-test for demoraphic variables. ANOVA with Newman–Kuels post hoc tests for comparisons between intervention groups	Educational interventions for physicians and/or pharmacists			Education	Communication/marketing	Mailed infomational leaflets and FU call pharmacists			Intervention and describing prescribing behavior (survey)	=study intervention	mailed educational leaflets to prescribers only (group 1), mailed educational leaflets to both prescribers and pharmacies (group 2), and mailed educational leaflets to prescribers and pharmacies with a brief follow-up phone call to the pharmacy (group 3). Different educational interventions were randomly assigned to physicians and/orr pharmacists in one of three geographic regions within the stat…	one-month adoption period	AUM costs before implementation intervention	Idaho Medicaid paid claims data	Six-month preintervention qualification phase (jan-Jun 1995)	Deprescribing PPIs	AUM costs after implementation intervention	Idaho Medicaid paid claims data	Six-month period following the intervention	Omeprazole prescribing before and after intervention: no specific timing of prescribing mentioned	- For group 3 patients there was a 48.6% increase in omeprazole use (only omeprazol was included in study). Groups 1 and 2 had a much greater increase in omeprazole use, 83.3% and 88.4%, respectively. - The mean decreases in AUM cost/patient for the six-month period following the intervention in groups 1–3 were $55.87, $42.66, and $107.75, respectively. Thus, the net drug cost savings attributabl…	We found that a phone call to pharmacies resulted in significantly reduced AUM costs in a cohort of patients without an identifiable indication for long-term AUM therapy.
354		Curtain C	2011	Outcomes of a decision support prompt in community pharmacy-dispensing software to promote step-down of proton pump inhibitor therapy	British Journal of Clinical Pharmacology	English	Australia	Pre- and post-intervention study (retrospective)	Primary care	To evaluate the effect of a computerized decision support prompt regarding high-dose proton pump inhibitor (PPI) therapy on prescribing and medication costs	To evaluate the patient response to the intervention	Quantitative	Pharmacies in three Australian states	Patients using high dose PPI dispended at a community pharmacy	Patients GPs	NA	NA	185 pharmacies (73 intervention, 112 controls)	Mann-Whitney test to compare intervention and control	Computerized clinical decision support systems (CDSS)			Environmental restructuring	Environmental/social planning	Randomly allocated community pharmacists received a Computerized clinical decision support systems (CDSS) giving an alert when prescribing pantoprazole 40 mg or esomeprazole 40 mg tablets.			Intervention	=study intervention	A prompt appeared to pharmacists every time one of the specified products was chosen during the dispensing process. It advised pharmacists to discuss with eligible patients the possibility of reducing their medication to a lower dosage, on consultation with their GP. In this study in the case of pantoprazole 40 mg and esomeprazole 40 mg tablets. Service recommendation was to use esomeprazole 20 m…	12 weeks	Changes in PPI prescribing rate and PPI medication costs in the control group (without CDSS) during 12-week study period .	Intervention data and patient de-identified prescription data for each participating pharmacy. Drug cost savings were calculated in Australian dollars (AUD) using the July 2009 costs available from the online Schedule of Pharmaceutical Benefits. Patient surveys.	12 weeks	Deprescribing PPIs	Changes in PPI prescribing and PPI medication costs in the study group. Patient action undertaken after implementation intervention.	Intervention data and patient de-identified prescription data for each participating pharmacy. Drug cost savings were calculated in Australian dollars (AUD) using the July 2009 costs available from the online Schedule of Pharmaceutical Benefits. Patient surveys.	12 weeks	Effect of prompt on prescribing described: no specific timing of prescribing mentioned	- 330 PPI step-down interventions were identified during the 12-week trial.The majority of these were recorded by pharmacists in the PPI prompt group, at a rate of 1.67 (control group 0.17) PPI interventions per 100 high-dose PPI prescriptions (P < 0.001). - When extrapolated to all 5006 Australian pharmacies the cost saving attributable to the prompt would be nearly AUD 800 000 (£497 000) in the…	An electronic prompt into community pharmacy-dispensing software was successfully utilized to encourage quality use of PPIs.The rate of pharmacists performing the intervention increased 10-fold.Significant cost savings were demonstrated as a direct result of the interventions.
389		Giorno, del R	2018	Multifaceted intervention to curb in-hospital over-prescription of proton pump inhibitors: A longitudinal multicenter quasi-experimental before-and_x0002_after study	European Journal of Internal Medicine	English	Switzerland	Controlled before and after trials	Secondary care (Hospital)	To test the efficacy of a multifaceted strategy in order to achieve a significant reduction of new PPI prescriptions at discharge in hospitalized patients	i) to verify the absence of new pre_x0002_scription reduction in surgery departments, where the staff was also exposed to the publication of internal and targeted Choosing Wisely recommendations but in the absence of involvement in the open benchmarking and in the active educational intervention (controls) ii) to identify factors independently associated with new PPI prescriptions.	Quantitative	Patients admitted to internal medicine ward and surgery ward in 5 teaching hospitals in the Italian-speaking part of Switzerland	Patients admitted to one of 5 public teaching hospitals in Switzerland (non-ICU)	Physicians at the internal medicine department (study) and surgical department (controls)	NA	NA	44973 patients files	Comparisons between intervention and control with independent t-test or Chi-squared. Multiple regression for	Education, monitoring system	(Psychological capability)	(Knowledge, behavioural regulation)	Education	Communication/marketing	Education healthcare providers on PPI use and transparent monitoring system			Intervention	=study intervention	1) educational intervention, based on the concept of patient-centered medicine, aimed to raise awareness about PPIs overtreatment, prescription inappropriateness and side effects; and 2) a continuous transparent monitoring system	The multifaceted intervention was implemented stepwise over the 36 month study period	New PPI prescriptions at hospital discharge in surgical wards (no intervention)	Chart review	July 1st 2014 to June 30th 2017	Deprescribing PPIs	New PPI prescriptions at hospital discharge internal wards (intervention group)	Chart review	July 1st 2014 to June 30th 2017	New PPI prescriptions at discharge of hospitalized patients	The annual rate of new PPI prescriptions, for internal medicine showed a decreasing trend: 19, 19, 18, 16% in years 2014, 2015, 2016, 2017, respectively (p < 0.001, 2014 vs. 2017; p-for-trend< 0.001), while an increasing rate was found in the surgery departments in the same years: 30, 29, 36, 36%, respectively (p < 0.001, 2014 vs. 2017; p-for-trend< 0.001).	The introduction of a multifaceted intervention significantly reduced the time trend of PPI prescriptions at hospital discharge in internal medicine departments.
481		Farrell B	2018	Self-efficacy for deprescribing: A survey for health care professionals using evidence-based deprescribing guidelines	Research in Social and Administrative Pharmacy	English	Canada	Pre- and post-intervention study (prospective)	Nursing home	To examine whether self-efficacy for deprescribing tasks could be affected by the use of our deprescribing guidelines.	To determine whether changes might differ depending on practitioner type, practice site or specific guideline.	Quantitative	Prescribers from 3 long-term care (LTC) homes and 3 Family Health Teams (FHT - interprofessional primary care teams) in Ottawa, Canada	NA	Physicians, nurse practitioners and pharmacists at 3 long-term care (LTC) and 3 Family Health Teams in Ottawa	Data records from participants who completed at least one round of survey	Responses without valid identification, duplicated responses, incomplete responses and responses from people who were not a physician, pharmacist or nurse-practitioner	50 prescribers	Effects of guidelines by paired t-test. A linear mixed-effects model was used to investigate change over time and over practice sites.	Implementation deprescribing guideline			Education	Guidelines, communication/marketing	Implementation deprescribing guidelines incl site meetings with PowerPoint presentations of key guideline components.			Intervention	=study intervention	Implementation of 3 different depresccribing guidelines (for PPIs, benzodiazepine receptor agonist (BZRA) and antipsychotic (AP)) at different time point incl review of implementation strategies after first implementation	June/July 2014 until November/December 2015. July 2014: proton pump inhibitor (PPI) deprescribing guideline implementation	Self-efficacy score before implementation deprescribing guidelines	A deprescribing self-efficacy survey	Before implementation of each of 3 deprescribing guidelines.	Deprescribing PPIs	Self-efficacy score after implementation deprescribing guidelines	A deprescribing self-efficacy survey	, 4 months, 6 months and after the sequential implementation of each of 3 deprescribing guidelines.	Self-efficacy before and after implementation of guidelines: no specific timing of prescribing mentioned	- Overall average self-efficacy score for deprescribing increased insignificantly by 5.42 (95%CI -2.61 to 13.54; p ¼ 0.17) for PPI. - The longitudinal analysis over time (from round 1 to round 4 of the survey) showed an increase in all medication classes including PPI.	The implementation of evidence-based deprescribing guidelines appeared to increase clinician perceived self-efficacy in both developing and implementing a deprescribing plan for specific drug classes.		- Study not specifically foccused on PPI use, although additional analysis have been performed for PPI use.
511		Fournier A	2020	Use and Deprescribing of Potentially Inappropriate Medications in Frail Nursing Home Residents	Drugs & Aging	English	Belgium	Cluster-controlled trial	Nursing home	(i) To measure the prevalence of PIMs at baseline, in a subset of frail NHRs with limited life expectancy, using STOPPFrail, and (ii) among those NHRs still alive at mid-study follow-up, to describe changes of PIMs over time in both the CG and IG. (The STOPPFrail criteria were developed to assist physicians in deprescribing medications among frail patients approaching end of life)	NA	Quantitative	Nursing home residents in Belgium, aged 65 and older, under the care of a participating general practitioner (GP), not in revalidation or short stay and not receiving palliative care at the time of informed consent.	Frail nursing home residents	Physicians working in NHs	Nursing home residents eligible for the application of the STOPPFrail criteria, which are: (a) palliative care at baseline data collection; or (b) Cumulative Illness Rating Scale for Geriatrics (CIRS-G) score≥4 (i.e. extremely severe) for at least one of the systems and Katz category of dependency of C (full physical depend_x0002_ency, no dementia), Cd (full dependency and dementia) or D (diagnos…	NA	1804 Nursing home residents from 54 nursing homes (24 intervention; 30 control)	For baseline and follow-up data in NHRs a Wilcoxon signed-rank test was used for continuous variables and a McNemar’s chisquared test for categorical variables. Pearson’s chi-squared test to compare rates of PIM discontinuation and initiation between the control and intervention groups.	health-care professional education and training, local concertation and repeated interdisciplinary case conferences			Education, training	Communication/marketing, service provision	health-care professional education and training, local concertation and repeated interdisciplinary case conferences			Intervention	=study intervention	The intervention of the of the COME-ON study included multifaceted intervention comprises (i) health-care professional education and training, (ii) local concertation (discussion on the appropriate use of at least one medication class at the level of the nursing home) and (iii) repeated interdisciplinary case conferences between general practitioner, nurse and pharmacist to perform medication rev…	13 months (COME-ON study)	Number of PIMs based on the STOPPFrail criteria in the control group, which are nursing homes (n=33) and their residents that worked as usual	Identification of Potentially Inappropriate Medications (PIMs) using STOPPFrail	At month 1 (baseline) and month 8 (and and month 15 (end of study)was used in COME-ON study)	Deprescribing PPIs	Number of PIMs based on the STOPPFrail criteria in the study group, which are nursing homes (n=30) included in the intervention as past of the COME-ON study	Identification of Potentially Inappropriate Medications (PIMs) using STOPPFrail	At month 1 (baseline) and month 8 (and and month 15 (end of study)was used in COME-ON study)	PPI prescribing was measured at baseline and after 8 months after intervention in control and intervention group: no specific timing of prescribing mentioned	- 306/1804 (20.3%)NHRs included in the COME-ON study met STOPPFrail eligibility criteria. - (i) At baseline, 365 (13.6%) of 2689 medications used in the 306 NHRs were potentially inappropriate These PIMs were identified in 196 (64.1%) of 306 NHRs. One of the three most frequently encountered PIMs was proton pump inhibitors (PPIs) at full dosage ≥ 8 weeks (18%) (ii) The prevalence of PIMs signific…	A large proportion of the frail NHRs with poor survival prognosis had at least one PIM at baseline according to STOPPFrail. A significant decrease in PIM prevalence was observed over time in the COME-ON study, even though the overall prevalence of PIMs remained high, above 50%.		- Study not specifically foccused on PPI use (although exploratory analysis have been performed for PPI. - Outcome only shown for mid-term, not end COME-ON study. - Numbers for PPI prescribing not shown, only states 'sig decrease'
599		Goupil B	2019	Association between gifts from pharmaceutical companies to French general practitioners and their drug prescribing patterns in 2016: retrospective study using the French Transparency in Healthcare and National Health Data System databases	BMJ	English	France	Descriptive study	Primary care	To evaluate the association between gifts from pharmaceutical companies to French general practitioners (GPs) and their drug prescribing patterns.		Quantitative	GP's in France in 2016	NA	General practitioners who worked exclusively in the private sector	GPs who had worked in metropolitan France or overseas territories from 1 January 2016 to 31 December 2016	Not a family doctor, not working exclusively in the private sector, worked for part of 2016, fewer than five registered patients	41 257 GP's	Chi-squared for differences between GP's. Linear regression for analyses between GP groups. Multivariate analysis for possible confounders	Gifts to healthcare professionals by a company			Incentivisation		'Gifts by a company to a healthcare professional without any counterpart	Information types reported in Transparency in Healthcare		Intervention	Gifts by a company to a healthcare professional without any counterpart	NA	NA	Drug prescribing efficiency for GPs without any gifts listed for 2016.	Data on gifts reported in the Transparency in Healthcare database and data from the National Health Data System was used to analyse drug prescribing by French doctors.	from 1 January 2016 to 31 December 2016.	Prescribing PPIs	Drug prescribing efficiency for GPs with gifts listed in 2016, divided into six groups according to the amount (or the lack) of gifts reported in the Transparency in Healthcare database.	Data on gifts reported in the Transparency in Healthcare database and data from the National Health Data System was used to analyse drug prescribing by French doctors.	from 1 January 2016 to 31 December 2016.	Drug reimbursement by Nation Health Insurance used as measurement: no specific timing of prescribing studied	- There was a significant differences among GP groups for amount reimbursed for drug prescriptions per visit. - There was a high proportion of prescriptions for generic proton pump inhibitors (around 99.9% in all groups) and an absence of differences between groups. (In 2016 proton pump inhibitors did not have a patented originator molecule)	The findings suggest that French GPs who do not receive gifts from pharmaceutical companies have better drug prescription efficiency indicators and less costly drug prescriptions than GPs who receive gifts.		Study focussed on gifts from companies to healthcare workers, not specifically PPIs.
612		Grime J	2001	Proton pump inhibitors: perspectives of patients and their GPs	British Journal of General Practice	English	United Kingdom	Qualitative (Semi-structured interviews)	Primary care	i) To compare the perspectives of GPs and their patients on the need for PPIs ii) To examine the pressure to prescribe iii) To examine the effect of PPIs on lifestyle.		Qualitative	Twenty-six GPs in seven practices in the West Midlands and 82 of their patients on repeat prescriptions for PPIs	Patients of GPs	GPs	GP's: NA. Patients: random sample of long-term PPI-users, except for last 2 GP practices: age <80 years (because of the finding that elderly patients in the study had significant co-morbidity, and for whom many of the interview topics were simply not relevant.	NA	26 GP's and 82 patients	Descriptive frequencies for categories from interviews	Experience, cause, course, and outcome of stomach problems; effectiveness of PPIs; and role of lifestyle in controlling symptoms and patient demands.	Social opportunity	Social influences			NA	NA	NA	Describing prescribing behavior (semi-structured interview)	NA	NA	NA	NA	NA	NA	Prescribing PPIs	The perspectives of GPs and their patients on the need for PPIs, the pressure to prescribe, and the effect of PPIs on lifestyle.	Interviews with GPs and patients separately		No specific timing of prescribing studied	- c. - (i) GPs and patients agreed about the severity and unpleasantness of stomach symptoms for which PPIs were prescribed. -(ii) GPs felt that the pressure to prescribe PPIs was outweighed by the pressure not to prescribe, and most GPs had responded to the call to cut the prescribing of PPIs. - (iii) Half of the GP interviews reproduced the stereotype of the demanding patient and of patients us…	The stereotypes of ‘profligate prescriber’, ‘demanding patient’, and ‘adverse lifestyle’, as explanations for the increase in the prescribing of PPIs, were not upheld.
633		Haastrup P	2014	Rapidly increasing prescribing of proton pump inhibitors in primary care despite interventions: A nationwide observational study	The European Journal of General Practice	English	Denmark	Cohort study	Population based	To analyse developments in prescribing of antisecretory medication in Denmark 2001 – 2011	To assess the impacts of interventions on prescribing of antisecretory medication.	Quantitative	Entire population of Denmark	Danish population	All physicians working in Denmark	All data on drugs with ATC code A02B (drugs for peptic ulcer and gastro-oesophageal refl ux disease); B01AC06 (acetylsalicylic acid); and M01A (anti-inflammatory/ anti-rheumatic products, non-steroids — NSAIDs). Medications other than H2RAs and PPIs within the A02B category were rarely prescribed and, therefore, excluded.	NA	5.5 million people	NA	Interventions in order to lower prescribing of antisecretory medication				Guidelines, fiscal measures	- (1) Introduction guideline on management of dyspepsia in primary care. - (2) Reimbursement cuts for PPIs.			Intervention	- In 2009, the Danish College of General Practitioners introduced a guideline on management of dyspepsia in primary care. - In 2010, the Danish Health and Medicines Authority modified the reimbursement system, so that rabeprazole, esomeprazole and all histamine-2-receptorantagonists (H2RAs) were no longer generally reimbursable.	NA	NA	NA	NA	NA	Prescribing PPIs	The development in use of PPIs in the period of 2001 – 2011 in Denmark	Information on all sales and redeemed prescriptions nationwide are contained in the Danish Register of Medicinal Product Statistics	Between 2001-2011	No specific timing of prescribing studied	- PPIs accounted for 96.8% of the total sales within the A02B-group in 2011. - Use of PPIs (DDDs) increased by 243% from 2001 to 2011. - After the guideline and the reimbursement modifi cation were introduced, prescribing of the no longer reimbursable drug subtypes decreased substantially, while use of other PPIs increased.	Reimbursement modifi cations and scientific guidelines do not seem to have had a substantial influence on the steadily increasing prescribing of PPIs. The reimbursement modifi cation caused changes in prescribing of PPI subtypes, but did not seem to have had an important infl uence on the steadilyincreasing total prescribing of PPIs.
643		Hall L	2001	Is untargeted outreach visiting in primary care effective? A pragmatic randomized controlled trial	Journal of Public Health Medicine	English	United Kingdom	Randomized controlled trial	Primary care	To evaluate the effectiveness of outreach visiting in addition to postal distribution of educational materials on H. pylori eradication		Quantitative	GP's in North Tyneside and Newcastle	Patients of included general practices	General practices in one health district	GP's within the health authority district of Newcastle and North Tyneside	NA	76 GP's (38 control and 38 study)	Multilevel modelling. Linear trend in graphical plot	Guideline distribution and guideline distribution in combination with an outreach visit of pharmacist			Education, enablement	Guidelines, service provision			Guideline distribution to all GPs and outreach visits to GPs by a community pharmacist in the study group alone. Study group practices were also offered the time of the pharmacist to perform an audit of their patients currently receiving ulcer-healing drugs to identify those who might be eligible for H. Pylori eradication	Intervention	=study intervention	Guideline distribution and outreach visits	The level of prescibing of metronidazol and omeprazol before and after intervention in the control group	The data was level three Prescribing Analysis and Cost (PACT) data.	Before and after implementation of the guideline and intervention	The level of prescibing of metronidazol and omeprazol before and after intervention in the study group	Prescribing PPIs	The data was level three Prescribing Analysis and Cost (PACT) data.	Before and after implementation of the guideline and intervention	- Omeprazol prescribing showed a significant linear trend in use during the study of 0.24 (95% CI +0.19-+0.29) dose units per year. The effect of the intervention was non-significant in the change in omeprazol use by -0.02 (95%CI -0.12-+0.08). - Prescribing of metronidazol increased during study period of 0.028 (95%CI 0.018-0.038), similar there was no evidence that accepting a visit to the pract…	Omeprazole and metronidazole prescribing before and after intervention: no specific timing of prescribing studied	The routine use of untargeted outreach visiting is probably not a worthwhile strategy		Study aimed at improving practice for H. pylori eradication, among others because of high rates of long-term PPI use in patients who might benefit from HP eradication treatment, however, not aimed in the first place on PPI prescribing	AH
650		Hamzat H	2012	Inappropriate Prescribing of Proton Pump Inhibitors in Older Patients Effects of an Educational Strategy	Drugs & Aging	English	United Kingdom	Pre- and post-intervention study (retrospective)	Secondary care (Hospital)	(1) To identify clinical and demographic factors associated with inappropriate PPI prescribing in older patients and (2) to assess the effects of a targeted educational strategy in a controlled hospital environment.	NA	Quantitative	Patients >65 years admitted to hospital through an acute geriatric medicine unit (Triage Unit, Woodend Hospital, NHS Grampian, Aberdeen, Scotland, UK) from 1 February 2011 to 30 June 2011	Older patients (>65 years) admitted to a teaching hospital	Medical staff	Patients >65 years admitted to hospital through an acute geriatric medicine unit (Triage Unit, Woodend Hospital, NHS Grampian, Aberdeen, Scotland, UK) from 1 February 2011 to 30 June 2011	NA	440 patients	ANOVA, Mann-Whitney U and Fisher's exact for associations with PPI prescribing. Binary logistic regression for factors independently associated with PPI prescribing	Education			Education, environmental restructuring	Communication/marketing, environmental/social planning	Education			Intervention	=study intervention	Educational strategy to reduce inappropriate PPI prescribing during hospital stay, either by stopping or reducing PPI doses. Education included: each consultant and medical trainee received a printed standard prescribing recommendation flier, posters with the same content were displayed on the wards, Staff also received weekly email reminders describing PPI prescribing criteria and staff were ask…	30-day educational strategy was conducted between 7 April 2011 and 6 May 2011	Inappropriate PPI prescribing before educational intervention	Indications for appropriate PPI use were identified from the British National Formulary and the guidelines on the use of PPIs in the treatment of dyspepsia from the UK National Institute of Clinical Excellence (NICE)), patient information was collected through chart review	from 1 February 2011 to 30 June 2011	Deprescribing PPIs	Inappropriate PPI prescribing after educational intervention	Indications for appropriate PPI use were identified from the British National Formulary and the guidelines on the use of PPIs in the treatment of dyspepsia from the UK National Institute of Clinical Excellence (NICE)), patient information was collected through chart review	from 1 February 2011 to 30 June 2011	Inappropriate prescribing before and after intervention was measured: no specific timing of prescribing studied	- (1) PPIs were inappropriately prescribed in 100 patients (61%). Patients inappropriately prescribed PPIs had more often a history of dementia and/or a lower CCI score compared with patients appropriately prescribed PPIs. - (2) A significant increase in the number of interventions to reduce inappropriate PPI prescribing was observed during and after the education phase versus before the educatio…	Our study showed that PPIs were commonly prescribed in a consecutive series of older hospitalized patients. Their use was often inappropriate and was independently associated with a history of dementia and a lower index of co-morbidity. A 4-week educational strategy targeted at hospital medical and pharmacy staff led to a significant increase in the number of prescribing interventions to reduce i…
736		Hussain S	2010	Why do physicians prescribe stress ulcer prophylaxis to general medicine patients?	Southern Medical Journal	English	USA	Cross-sectional study	Tertiary care (Hospital)	To identify physician beliefs and other factors that might influence their prescribing of stress ulcer prophylaxis (SUP).		Quantitative	150 physicians from the Baystate Medical Center, a university affiliated tertiary care hospital were invited to participate through email. 98 physicians (32 hospitalists and 66 residents) completed the survey (response rate 65%).	Admitted non-ICU patients	Internal medicine residents and hospitalists	Physicians working in 2008 at Baystate Medical Center	NA	98 physicians	Fisher’s exact test for associations between inappropriate prescribing and categorical variables. Nonparametric tests to determine prescribing trends. Clinically relevant bivariable associations were examined in logistic regression	Determinants mentioned that are possibly assocciated with (inappropriate) SUP prescribing are: fear of gastrointestinal bleeding, legal repercussions of not prescribing SUP, knowledge of SUP indications, concern about side effects, level of training.	Reflective motivation, automatic motivation, psychological capability	Beliefs about consequences, emotion, knowledge, skills			NA			Describing prescribing behavior (survey)	NA	NA	NA	NA	NA	NA	Prescribing PPIs	Physicians knowledge, beliefs, and behavior surrounding the prescribing of SUP for non-ICU patients.	Survey	The anonymous survey was emailed between May 2008 and August 2008.	No specific timing of prescribing studied	Sixty-nine percent of physicians reported prescribing SUP to >25% of patients. In multivariable analyses, the following factors were associated with higher level of prescribing (>25%) of SUP: fear of gastrointestinal bleeding (OR 2.7, 95% CI 1.07, 7.28) and of the legal repercussions of not prescribing SUP (OR _x0002_ 3.02, 95% CI 1.07, 8.56), whereas knowledge of SUP indications (OR _x0002_ 0.39…	Fear of legal repercussions and ignorance of the side effects of acid suppressive therapy were strongly associated with inappropriate prescribing of SUP.		Only the effects of order sets on prescribing has been specifically been described for PPIs, all other outcomes for PPI and H2 receptor antagonists (stress ulcer profylaxis)
764		Jain G	2013	Efforts to reduce stress ulcer prophylaxis use in non-critically ill hospitalized patients by internal medicine residents: A single-institution experience	Journal of Clinical Outcomes Management	English	USA	Pre- and post-intervention study (prospective)	Tertiary care (Hospital)	To examine the knowledge and attitudes of residents towards stress ulcer prophylaxis (SUP) and response to an intervention to decrease inappropriate use of SUP		Quantitative	Physicians and patients at a teaching unit at an internal medicine ward (not-for-profit hospital affiliated with a university-based internal medicine residency program)	Hospitalized patients (non-ICU)	Internal medicine residents	All new non-critically ill admissions on the teaching service, including readmits	Consults and ICU transfers excluded.	54 patients pre-intervention and 49 post-intervention	Descriptive statistics and chi-squared test	Knowledge and attitudes of residents towards SUP. A 1-hour educational conference was held	Psychological capability, reflective motivation	Knowledge, beliefs about consequences	Education	Communication/marketing	Survey and education about results survey			Describing prescribing behavior (survey) and intervention	=study intervention	A paper-based survey consisting of 16 questions concerning knowledge and attitudes of residents towards SUP in noncritically ill patients. Based on the results of the survey, a 1-hour educational conference was held for residents. At a separate faculty meeting, the survey results were shared with attending physicians.	Survey and two meetings	Inappropriate SUP prescribing by residents at an internal medicine ward before intervention	Chart review	2009-04-01	Deprescribing PPIs	Inappropriate SUP prescribing by residents at an internal medicine ward after intervention	Chart review	1 year post-intervention	(Inappropriate) SUP prescribing before and after intervention was prescribed: no specific timing of prescribing studied	- Esomeprazole was used in all patients!! - In the pre-intervention cohort, SUP was prescribed to 74.1% (40/54) of all patients during their hospital stay. Based on the Estruch criteria, SUP could be considered appropriate only in 15% (6/40) of these patients.(Esomeprazole, at the dose of 40 mg/d in 100% of cases). Acid suppressive therapy was inappropriately continued at discharge in 14 (35%) pa…	Inappropriate SUP by internal medicine residents can be reduced by simple interventions, guided by needs assessment and appropriate and effective in the local environment.		- Not specifically focused on PPI however all SUP prescribed were PPIs
784		Jones M	2001	Proton pump inhibitors: a study of GPs' prescribing	Family Practice	English	United Kingdom	Descriptive study	Primary care	To compare GPs' usage of three different PPI's (omeprazole, lanzoprazole and pantoprazole) and explore how GPs' PPI prescribing changes following the introduction of a cheaper competitor		Quantitative	GP's who were regular users of a large Biringham teaching hospital	GP patients	GPs	All GP's who had 5 or more patients discharged during May 1995 from a Birmingham teaching hospital	NA	50 GPs (89%) from whom complete presribing data were available	Spearman's rank correlation coefficients and forward stepwise multiple regression	Introduction of a cheaper competitor for lanzoprazole (omeprazole and pantoprazole)			Incentivisation		NA			Intervention	Introduction of a cheaper competitor for lanzoprazole (omeprazole and pantoprazole) on the national market	NA	NA	NA	NA	NA	Prescribing PPIs	Prescribing of lanzoprazole and the 2 new PPIs pantoprazole and omeprazole over 3 years in primary care	PACT (Prescribing Analysis and CosT) catalogue data were obtained with the GPs consent, for the Prescribing Pricing Authority.	For January 1995 to December 1997	Prescribing data used form Prescribing Pricing Authority during study period (1995-1997): no specific timing of prescribing studied	- There was a wide variation between GPs in total PPI prescribing, proportion of newer drugs and maintenance dose used. - Total PPI prescribing in DDDs increased steadily over 3 years, mainly to increasing use of the new PPIs. Use of the new PPIs increased from 6 to 24% over 3 years. The use of lanzoprazole increased from 5 to 22% over this period, which followed an increase in use in the teachin…	Hospital prescribing was an important influence on the choice of PPI used by GPs. The wide variation in PPI prescribing suggest that there is scope for improvement in the quality and costs.		- It is not clear when the cheaper PPI were introduced
828		Kherad O	2022	Implementing a Multifaceted Intervention among Internal Medicine Residents with Audit and Educative Data Feedback Significantly Reduces Low-Value Care in Hospitalized Patients	Journal of Clinical Medicine	English	Switzerland	Pre- and post-intervention study (retrospective)	Secondary care (Hospital)	To evaluate whether a multifaceted intervention among internal medicine residents combining performance measurement and comparison feedback could safely reduce these low-value interventions in hospitalized patients		Quantitative	Patients in La Tour Hospital (Geneva, Switzerland) from May 2020 to October 2021 (minus COVID period). Hospital is the 2nd largest hospital in the city, accounting for 2200 admissions per year in its Internal Medicine division.	Hospitalized patients	Internal medicine residents	NA	NA	1095 patients pre intervention, and 1155 post intervention	Student's t-test (normally distributed data) and Wilcoxon rank test (non-normally distributed data), for categorical data Chi-squared test or the Fisher exact test. Logistic/linear regressions were performed to adjust for potential confounding effects of patient characteristics	Education residents, peer comparison feedback	(Psychological capability, social opportunity)	(Knowledge, social influence)	Education	Communication/marketing, service provision	Quality improvement intervention			Intervention	=study intervention	Quality improvement intervention: (a) Audit and data feedback (assessing prescription behavior), (b) The residents also received peer comparison feedback, (c) education included weekly quality improvement sessions in small groups	From May 2020 to October 2021	Number of blood samples per patient day, prescription rates of benzodiazepines (BZDs) and proton pump inhibitors (PPIs), as well as safety indicators including potentially avoidable readmissions, premature deaths and complications before intervention	Electronic medical record (EMR)	From 1 May 2020 and ended on 31 October 2020. Six calendar months (same as outcome)	Deprescribing PPIs	Number of blood samples per patient day, prescription rates of benzodiazepines (BZDs) and proton pump inhibitors (PPIs), as well as safety indicators including potentially avoidable readmissions, premature deaths and complications after intervention	Electronic medical record (EMR)	From 1 May 2021 to 31 October 2021. Six calendar months (same as comparator)	The proportion of patients with a prescription PPI were calculated during the hospitalization and at patient discharge	- Only the number of blood tests per patient day and the BZD prescription rate at discharge were significantly reduced in the post-intervention phase (pre: 0.54 _x0006_ 0.43 vs. post: 0.49 _x0006_ 0.60, p _x0014_ 0.001; pre: 4.2% vs. post: 1.7%, p = 0.003, respectively). PPI prescription rates remained comparable (pre 17% and post 16.3% (p=0.652)	This study revealed that an intervention utilizing a multifaceted approach of education, data feedback and peer comparison can create safe, significant reductions of low-value care among residents in hospitalized patients.		"With regards to PPI prescribing: As we did not capture the clinical context, we were not able to know the reason of prescription neither whether the dosage was increased." No information about appropriate / inappropriate PPI prescribing.
829		Kherad O	2021	Physician Assessment and Feedback During Quality Circle to Reduce Low-Value Services in Outpatients: a Pre-Post Quality Improvement Study	Journal of general internal medicine	English	Switzerland	Pre- and post-intervention study (retrospective)	Primary care	To assess whether behavioral interventions with physician assessment and feedback during quality circles (QCs) could reduce low_x0002_value service (unnecessary tests, treatments, and procedures)	Secondary outcome was to assess the coefficient of variation (Cov) to measure the dispersion of data across the mean per GP	Quantitative	Delta Network physicians (The Delta Network is a health maintenance organization (HMO) in the west part of Switzerland that limit member coverage to medical care provided through a network of 700 GPs who are under contract with the HMO.)	Outpatients	GPs	Data on PPI's. PSA measurements and statin prescription from Delta network physicians from Delta Network from August 1, 2016, through October 31, 2018. Insured adults (>18 years old)	NA	700 GP's (483 GPs for PPI analysis)	t-test for continuous variables and chi-squared for categorical variables	Quality circles (QCs); are small groups of general physicians (GPs), typically one moderator and five to ten participants from similar backgrounds, who meet at regular intervals to discuss and review their clinical practice and solve qualityoriented medical problems.			Education, modelling, enablement	Service provision	Meetings (QC-DeMo sessions)			Intervention	=study intervention	Thematic QCs took place systematically over a period of 2–3 months (3 themas separatlely), each physician attended at least one thematic QC (1-h session) that addresses each topic separately.	2–3 months: (i) from February 1 to April 30 2018 for PPIs	Treatments and procedures that are frequently overused, feasible to change, and in the domain of the Swiss CW campaign: Prescribing rate of proton pump inhibitors (PPIs), Prescribing rate of prostate-specific antigen (PSA) in men and in subcategory of men >75 years old, Prescribing rate of statins in patients >75 years old before intervention	Anonymized version of data transmitted to the network by the insurers within the framework of the health insurance contract with the Delta Network.	6 month period	Deprescribing PPIs	Treatments and procedures that are frequently overused, feasible to change, and in the domain of the Swiss CW campaign: Prescribing rate of proton pump inhibitors (PPIs), Prescribing rate of prostate-specific antigen (PSA) in men and in subcategory of men >75 years old, Prescribing rate of statins in patients >75 years old after intervention	Anonymized version of data transmitted to the network by the insurers within the framework of the health insurance contract with the Delta Network.	6 month period	PPI prescriptions in the pre- and post intervention period	- PPI prescribing: In the preintervention period, an average of 25.5 ± 23.7 (median: 19.0) prescriptions per GP were filled compared to 22.9 ± 21.4 (median: 18.0) in the post-intervention period (p≤0.01). - In total, 52.0% of physicians decreased the number of prescriptions following the intervention period. - The coefficient of variation was very high among study groups indicating a large disper…	Our results suggest that among primary care practices, thematic QC intervention with data feedback and peer comparison resulted in lower mean of PPI prescription (25.5 ± 23.7 per GP vs 22.9 ± 21.4 per GP, p<0.01), PSA (6.5 ± 8.7 per GP vs 5.3 ± 6.9 per GP, p=0.03), and statin prescriptions over age 75 years (6.1.0 ± 6.8 per GP vs 5.6 ± 5.4 per GP, p<0.01).		- Clinical circumstances that led to ordering a service were not captured, therefore it cannot be affirmed if these interventions were inappropriate for individual patients.
848		Kolhatkar A	2016	The impact of medication reviews by community pharmacist	Journal of the American Pharmacist Association	English	Canada	Time series study	Population based	To study the impact of the British Columbia medication review program on drug utilization, costs, and medication persistence		Quantitative	All residents of British Columbia who received a medication review between May 1, 2012, and June 30, 2013 (163,776 individuals)	All residents of British Columbia who received a medication review between May 1, 2012, and June 30, 2013 (163,776 individuals)	All prescribers of selected residents	Patients belonging to the MR-S or MR-PC cohort who received their first medication review between May 1, 2012, and June 30, 2013	Patients who received 1 or more medication review before May 1, 2012 (44,196), and those whose first recorded medication review was an MR-F (FU) (2870) and patients who did not have at least 1 prescription every 6 months during the study period ( 23,933)	298,319 total medication reviews (MR-S and MR-PC)	Interrupted time-series analysis	Medication reviews by pharmacists				Service provision	Medication reviews by pharmacists			Intervention	=study intervention	Medication reviews by community pharmacists compensated by British Columbia (BC) began in April 2011.	NA	Drug utilization, costs, potentially inappropriate prescriptions, and medication persistence measured through the proportion of commonly used chronic medications that were eventually refilled before medication review 18 months before first medication review	British Columbia's population-based PharmaNet drug utilization system which contains a record of all medication reviews conducted in an ambulatory setting	18 months	Deprescribing PPIs	Drug utilization, costs, potentially inappropriate prescriptions, and medication persistence measured through the proportion of commonly used chronic medications that were eventually refilled before medication review 12 months after first medication review	'British Columbia's population-based PharmaNet drug utilization system which contains a record of all medication reviews conducted in an ambulatory setting	12 months	PPI prescribing trend over time (starting 18 months before intervention until 12 months after intervention): no specific timing of prescribing studied	- Overall, we observed few changes in the level or trend of any of the outcomes we studied. - We found no evidence of deprescribing, either for classes that are potentially problematic for long-term use (benzodiazepines and proton pump inhibitors) or for potentially inappropriate prescriptions in seniors.	Our results suggest that medication reviews did not significantly modify prescription drug use by recipients.		Data on clinical diagnoses for patients are not studied, the appropriateness of particular prescriptions was not assessed.
877		Kurlander J	2022	Barriers to Guideline-Based Use of Proton Pump Inhibitors to Prevent Upper Gastrointestinal Bleeding	ANNALS OF FAMILY MEDICINE	English	USA	Qualitative (Semi-structured interviews)	Tertiary care (Hospital)	To characterize prescribing practices and barriers to the guideline-based use of PPI gastroprotection among physicians in multiple specialties and the dynamics of PPI prescribing across medical specialties		Qualitative	Physicians in primary care, cardiology, gastroenterology, and vascular surgery at an integrated, tertiary, academic medical center in the Midwestern United States during the period July to December 2019	NA	Physicians in 4 specialties at a single institution (5 primary care physicians (PCPs), 4 cardiologists, 3 gastroenterologists, and 3 vascular surgeons)	The participants included 5 PCPs, 4 cardiologists, 3 gastroenterologists, and 3 vascular surgeons.	NA	15 physicians	Thematic analysis	The most salient barriers to the use of PPI gastroprotection fell into the following 3 themes: (1) knowledge, (2) decision processes, incl the cognitive approach to evaluating the need for gastroprotection as well as beliefs about the consequences of these decisions, (3) professional role, encompassing beliefs about how prescribing PPI gastroprotection fit within perceived professional responsibi…	Psychological capability, reflective motivation	Knowledge, memory, attention, and decisional processes, beliefs about consequences, social/professional role and identity			Semistructured interview in person and by telephone with physicians			Describing prescribing behavior (semi-structured interviews)	NA	NA	NA	NA	NA	NA	Prescribing PPIs	Characteristics of prescribing practices and barriers to the guideline-based use of PPI gastroprotection among physicians in multiple specialties and the dynamics of PPI prescribing across medical specialties.	Interview	During the period July to December 2019	No specific timing of prescribing studied	- The most salient barriers fell into the following 3 themes, which can operate differentially across specialties: (1) knowledge, (2) decision processes, and (3) professional role. - Primary care physicians in particular expressed reservations about using PPIs because of concerns regarding adverse effects. - Primary care physicians, gastroenterologists, and vascular surgeons all felt that conside…	Clinicians in 4 medical and surgical specialties each faced distinct sets of barriers to the use of PPI gastroprotection, related to knowledge, decision processes, and professional role.
879		Kurlander J	2018	Internists’ Perceptions of Proton Pump Inhibitor Adverse Effects and Impact on Prescribing Practices: Results of a Nationwide Survey	Gastroenterology research	English	USA	Cross-sectional study	Nationwide	To investigate perceptions and attitudes regarding PPI adverse effects and the effects of these on PPI prescribing		Quantitative	Members of the Internal Medicine Insider Research panel maintained by the ACP Research Center	NA	A representative sample of the American College of Physicians in 2013	All members of the Internal Medicine Insider Research panel maintained by the ACP Research Center	Medical students, affiliate members (non-physicians), honorary fellows, and non-US members, and clinicians who self-reported less than 25% of their time in direct patient care	487 physicians	Mean and standard deviation, chi-squared, linear regression	familiarity with published scientific data on possible PPI harms. Reports on adverse effects of PPI use	Psychological capability, Reflective motivation	Knowledge, beliefs about consequences			Online survey			Describing prescribing behavior (survey)	NA	NA	NA	NA	NA	NA	Prescribing PPIs	Perceptions and attitudes regarding PPI adverse effects and the effects of these on PPI prescribing of reports about adverse effects of PPI use	Nationwide survey, 29-item multiple-choice survey	The first email invitation was sent by email on November 11, 2013. Three additional reminder emails were sent to non-responders during the survey period of 10 days	No specific timing of prescribing studied	- 487 completed the survey for a response rate of 53%. - 99% of respondents reported at least some familiarity with published scientific data on possible PPI harms, and 98% of respondents reported at least some concern about long-term harms when prescribing PPIs. Ninety-two percent of respondents reported that they had made at least some change in their prescribing practices	US internists report high levels of awareness and concern about PPI adverse effects. Furthermore, they are changing their prescribing habits to de-escalate PPIs in response.
882		Kurlander J	2020	Physicians’ Perceptions of Proton Pump Inhibitor Risks and Recommendations to Discontinue: A National Survey	American Journal of Gastroenterology	English	USA	Cross-sectional study	Nationwide	To provide contemporary estimates of internists’ perceptions of adverse effects associated with proton pump inhibitors (PPIs) and self-reported clinical use.		Quantitative	Members of the Internal Medicine Insider Research panel maintained by the ACP Research Center	NA	Internists, including specialists and post-graduate trainees	All ACP members who have volunteered to participate in periodic surveys	medical students, affiliate members (non-physicians), honorary fellows, and non-U.S. members, panel members who had previously reported that they were retired, not currently working in the medical field, or spending <25% of time in direct patient care.	437 physicians	Descriptive statistics, logistic regression	Perceptions and experience with PPIs, concern about specific adverse effects, perceived effectiveness of PPIs for UGIB prevention,	Psychological capability, reflective motivation	Knowledge, beliefs about consequences			Online survey			Describing prescribing behavior (survey)	NA	NA	NA	NA	NA	NA	Prescribing PPIs	Current perceptions of PPI AEs, their benefits for preventing UGIB, and how these perceptions are associated with PPI prescribing behavior	Online national survey, 34-item multiple-choice survey	The first email invitation was sent on June 11, 2018. Three additional reminder emails were sent to non-responders before the survey was closed on June 26, 2018	No specific timing of prescribing studied	- The response rate was 55% (440 responses out of 799 invitations), - most participants reported being somewhat or very (93%) familiar with published data on PPI AEs, 70% were somewhat or very concerned about AEs when prescribing PPIs, and 76% had somewhat or very much changed their prescribing practices for PPIs	A majority of participants are concerned about AEs from PPIs and report having changed their PPI prescribing practices as a result.
889		Lai A	2021	Deprescribing Inappropriate Proton Pump Inhibitors in a Family Medicine Residency Practice Office	PRiMER	English	USA	Pre- and post-intervention study	Primary care	To understand the effect of providing evidence-based education to physicians on deprescribing inappropriate PPIs		Quantitative	Patients of physicians at the Sparrow Hospital (Lansing, Michigan)	All adult patients in a family medicine residency program practice	Resident and faculty physicians in a family medicine residency practice	PPIs on their medication list without a medical diagnosis to support prolonged use	Patients who left the practice, were transitioned to hospice care, or died during the study.	187 patients from 11 senior residents and physicians	one-way ANOVA	Education			Education, environmental restructuring	Communication/marketing				Intervention	=study intervention	Education: -1-hour PowerPoint lecture, Over a 4-month period routinely reminders of deprescription efforts through messages sent to included physicians via the electronic medical record and face-to-face conversations in the clinic by the prinicpal investigatorv	4 month period	NA	NA	NA	Deprescribing PPIs	Nr of patients with inappropriate PPI use	Chart review	End of study period	Studying continuation of inappropriate PPIs after 66 days and 124 days after intervention	- 187 patients with inappropriate PPI use were included, by the middle of the study, (day 66), 130 patients remained on inappropriate PPIs, and by the end of the study (day 124), 100 patients remained (46.6% success rate)	Improvement in inappropriate PPI deprescribing and prescriber knowledge through focused education and feedback.
897		Lampen-Smith A	2012	Blinded randomised controlled study of the effect of a discharge communication template on proton pump inhibitor prescribing	THE NEW ZEALAND MEDICAL JOURNAL	English	New Zealand	Randomized controlled trial	Primary and secondary care (Hospital)	To evaluate whether the use of an electronic tool with compulsory fields incorporated into an existing electronic discharge form could increase the number of patients that have PPI therapy stopped or reviewed following hospital discharge in accordance with the NZGG guidelines		Quantitative	Patients at Hutt Hospital New Zealand, 260-bed secondary-level care hospital	Patients discharged from hospital on a PPI	GPs	Consecutive patients who had a PPI previously prescribed, or prescribed as an inpatient, and who were to be discharged on PPI.	Patients who did not provide consent for their medical notes to be reviewed after discharge, or if they died less than 3 months post discharge from hospital	51 patients	Chi-squared and Student's t-test	Recommendation on PPI prescribing in hospital discharge letter for the GP			Persuasion	Communication/marketing	Observations			Intervention	=study intervention	Specific PPI template in the discharge letter with instructions to the GP concerning the review of PPI therapy for that patient depending on PPI indication. These instructions were aligned to the NZGG guidelines	The study period was from February 2009 to February 2010	PPI therapy changes following hospital discharge in accordance with the NZGG guidelines in control group (the control group had their discharge summary completed as per usual practice (no specific PPI template completed)	Patients’ GP medical notes were reviewed to identify whether the discharge instructions (and thus the current NZ dyspepsia guidelines) had been followed	3 to 6 months following discharge from hospital	Deprescribing PPIs	PPI therapy changes following hospital discharge in accordance with the NZGG guidelines in study group (discharge summary with specific PPI template)	Patients’ GP medical notes were reviewed to identify whether the discharge instructions (and thus the current NZ dyspepsia guidelines) had been followed	3 to 6 months following discharge from hospital	Medical notes from GPs were reviewed 3 and 6 months following discharged, to identify if discharged instruction have been follow-up	- At 3 to 6 months post discharge, 5 (19%) of patients in the control group and 6 (24%) of patients in the intervention group had had their PPI therapy reviewed in accordance with the guidelines	Adherence with the NZGG guidelines on PPI prescribing is poor post hospital discharge
929		Leiman D	2022	Proton Pump Inhibitor Prescribing and Monitoring Patterns Among Gastroenterology Practitioners	Journal of Clinical Gastroenterology	English	USA	Cross-sectional study	Secondary and tertiary care (Hospital)	To quantify proton pump inhibitor (PPI) practice habits among gastroenterology (GI) practitioners.		Quantitative	GI practitioners across 6 academic and communty medical centers	NA	US GI practitioners across 6 academic and community affiliated medical centers	Physicians, trainees (fellows), and advanced practice providers in current GI clinical practice and completion of 50% of survey	NA	256 physicians	χ2 , the Fisher exact, and Wilcoxon rank sum tests for comparison of survey question answers. Multivariable regression analysis to eval_x0002_uate for an association between identified factors and testing for PPI side effects	PPI Testing Patterns, PPI Practice Patterns, Source of PPI Safety Information, concerns about side effects	Psychological capability, reflective motivation	Knowledge, beliefs about consequences			Questionnaire, a 16-question survey instrument			Describing prescribing behavior (survey)	NA	NA	NA	NA	NA	NA	Prescribing PPIs	Proton pump inhibitor (PPI) practice habits among gastroenterology (GI) practitioners	Anonymous online survey	The first e-mail invitation was sent in November 2019. Three additional reminder emails were sent to nonresponders before the survey was closed in March 2020.	No specific timing of prescribing studied	-The survey response rate was 60% (256/429), -There were 92 (36%) respondents who reported testing for PPI side effects at least once a year, - A majority of respondents (143, 56%) reported discontinuing PPIs at least 50% of the time because of patients’ concerns about PPI side effects, and 89 (35%) practitioners reported discontinuing PPIs at least 50% of the time because of their own (practitio…	Despite practicing in an academic environment with high self-reported use of GI literature to obtain information about PPI risks and safety, a substantial number of practitioners report monitoring for side effects and discontinuing PPIs when there is conformity between their patients’ and their own concerns about side effects
980		Lucas L	2001	A Practice-Based Approach for Converting from Proton Pump Inhibitors to Less Costly Therapy	Effective Clinical Practice	English	USA	Pre- and post-intervention study	Primary care (Veteran)	To evaluate a guideline for converting patients from PPIs to H2 blockers.		Quantitative	Clinicians at Portland Veterans Affairs Primary Care Clinics	Clinicians at two Portland VA primary care clinics	Patients of the two Portland VA primary care clinics using PPIs	All patients visiting the Portland Veterans Affairs Primary Care Clinics between Jan 1999 and June 2000	NA	26591 patient visits pre-intervention, 28540 patient visits during intervention and 33284 after intervention	Descriptive	Educational intervention			Education, enablement, persuasion	Guidelines, service provision, communication/marketing	Educational intervention and questionnaire			Intervention and describing prescribing behavior (survey)	=study intervention	- The intervention is based on the PRECEDE model for changing clinician behavior and the literature on local opinion leaders, consisting of three strategies: predisposing (guidelines, clinician education, and “buy-in”), enabling (patient lists, special prescriptions, and patient letters), and reinforcing (individual and practice-level feedback), - survey among prescribers	January–September 1999	Number of PPI and H2 prescriptions per enrollee and pharmacy costs before interevention	prescriptions filled per enrollee and the cost per enrollee	April–December 1998	Deprescribing PPIs	Number of PPI and H2 prescriptions per enrollee and pharmacy costs after interevention	prescriptions filled per enrollee and the cost per enrollee	October 1999–June 2000	No specific timing of prescribing studied	-The average number of PPI prescriptions per enrollee at our institution decreased from 0.39 in the 9 months before the intervention to 0.27 in the 9 months after the intervention. The associated pharmacy costs decreased from an average of $43 to $28 per enrollee per quarter, a savings of $80,000 per quarter. - With respect to the conversion process, more than 70% of clinicians felt the intervent…	The number of PPI prescriptions decreased during the intervention and was sustained at least three quarters afterward
983		Luetzenberg F	2020	Practice Patterns of Reflux Medication Prescriptions in Otolaryngology Compared to Other Specialties	The Laryngoscope	English	USA	Retrospective observational study	Primary, secondary and tertiary care (Hospital)	To describe the trends in proton pump inhibitor (PPI) prescription rates and durations and compare them to those of H2-receptor antagonists (H2RAs) between 2013 and 2016 in otolaryngology, gastroenterology, and family practice, following the increasing publications on PPI adverse effects and inappropriate prescribing		Quantitative	Annual prescription data on anti-reflux medication from Medicare Provider Utilization and Payment Data for the years 2013 through 2016	Prescriptions of all physicians through the Centers of Medicare and Medicaid (results compared between otolaryngolog, gastroenterology, and family practice	All patients with Medicare or Medicaid who received a prescription of PPI or H2RA between 2013 and 2016	Prescription data from 2013 through 2016 on omeprazole, omeprazole-sodium bicarbonate, omeprazole magnesium, esomeprazole magnesium, esomeprazole sodium, pantoprazole, lansoprazole, dexlansopra_x0002_zole, and rabeprazole in the category of PPIs; ranitidine HCl, famotidine, cimetidine, and nizatidine in the category of H2-receptor antagonists (H2RAs); and sucralfate, metoclopramide HCl, and betha…	NA	NA	Welch's t-test	Publications on PPI adverse effects and inappropriate prescribing			Education	Communication/marketing	Publications			Intervention	Publications on PPI adverse effects and inappropriate prescribing	NA	NA	NA	NA	NA	Deprescribing PPIs	Proton pump inhibitor (PPI) and H2-receptor antagonists (H2RAs)prescription rates and durations in otolaryngology, gastroenterology, and family practice	Medicare Part D prescribing data	Between 2013 and 2016	30-day fill counts were used as outcome for PPIs and H2RA: no specific timing of prescribing studied	-From 2013 to 2016, PPI 30-day fill counts remained stable, whereas H2RA prescription rates increased by up to 62% per 10,000 Medicare beneficiaries	Despite numerous publications describing a multitude of adverse events and inappropriate prescribing patterns of PPIs in the past decade, prescription rates and durations per beneficiary have remained stable in the fields of otolaryngology, gastroenterology, and family practice		Medicare beneficiaries only: Medicare is the federal health insurance program for: - People who are 65 or older - Certain younger people with disabilities - People with End-Stage Renal Disease (permanent kidney failure requiring dialysis or a transplant, sometimes called ESRD)
1052		Masood U	2018	A Successful Pharmacist-Based Quality Initiative to Reduce Inappropriate Stress Ulcer Prophylaxis Use in an Academic Medical Intensive Care Unit	INQUIRY: The Journal of Health Care	English	USA	Pre- and post-intervention study (retrospective)	Tertiary care (IC)	To effectively identify and reduce the inappropriate use of SUP in an academic medical ICU		Quantitative	Patients at the ICUs at Upstate Medical University Hospital, two 20-bed ICUs run by 2 different teams	Medical residents at the ICU in an academic medical intensive care unit	Medical ICU patients	All patients admitted to the ICU	Patients being treated for acute GI bleeding	140 patients (294 inappropriate patient-days) preintervention and 98 (82 inappropriate patient-days) postintervention	Chi-squared	-(1) pharmacist intervention, (2) education			Enablement, education	Service provision, communication/marketing	Observations			Intervention	=study intervention	Two interventions were implemented: (1) Pharmacists reviewed indications for SUP on each patient during daily team rounds and daily medication reconciliation and (2) residents rotating on ICU services were educated on a bimonthly basis	June-aug 2016	Incidence of inappropriate SUP use (based on American Society of Health-System Pharmacists (ASHP) guidelines) per 100 patient-days before interventions	Chart review	May 2016	Deprescribing PPIs	Incidence of inappropriate SUP use (based on American Society of Health-System Pharmacists (ASHP) guidelines) per 100 patient-days after interventions	Chart review	2016-09-01	Incidence of inappropriate PPI usage per 100 patient-days, was used as outcome. No specific timing of prescribing studied	- All patients received a PPI, none a H2 receptor antagonist. - Inappropriate incidence of 26.75 SUP per 100 patient-days before interventions and an inappropriate incidence of 7.14 per 100 patient-days after interventions. This entails a reduction of 73.31% in inappropriate patient-days between the intervention pools (P < .001).	We were able to identify a successful method of reducing the inappropriate use of SUP in an academic medical ICU
1095		Michal J	2016	Impact of a pharmacist-driven protocol to decrease proton pump inhibitor use in non-intensive care hospitalized adults	American Journal of Health-System Pharmacy	English	USA	Pre- and post-intervention study	Secondary care (Hospital)	To determine if a pharmacist-driven protocol decreased PPI use in non-ICU hospitalized adults.	To determine prescriber acceptance rates of pharmacist recommendations and determining if this protocol decreased rates of hospital-onset Clostridium difficile infection	Quantitative	non-ICU hospitalized adults receiving PPIs in a community hospital	Subjects at least 18 years of age receiving PPIs while hospitalized in general medical or surgical beds (no-ICU)	Physicians at the general medicine and surgical wards	At least 18 years old, located on genreal medicine or surgical ward, active order for PPI. Admitted between November 1 and December 31 2013 for pre-intervention and November 1 and December 31 2014 for postintervention	Patients with cumulative ICU or ICU step-down stays of at least two days, patients with prespecified appropriate indications for PPI use as defined in the appendix, and those who were pregnant or incarcerated at the time of the study admission, PPI appropriateness not analyzed within one day of being ordered	95 preintervention and 94 postintervention	chi-square test or Fisher’s exact test for nominal data, Student's t-test for categorical data, Interrater reliability was determined using a kappa coefficient for initial PPI discontinuation and prescriber response to pharmacist recommendations.	Pharmacist-driven protocol			Restriction, persuasion, enablement	Guidelines, regulation, service provision	Pharmacist intervention through patient chart			Intervention	=study intervention	Implementation pharmacist-driven protocol: this protocol provides guidance for a pharmacist to evaluate PPI appropriateness in non-ICU patients (appendix) and then design recommendations either to discontinue the PPI or switch the medication to an H2-antagonist. If prescribers did not respond to the recommendation within 24 hours of it being placed in the patient chart, the pharmacist could switc…	between November 1, 2014, and December 31, 2014	(1) PPI prescribing rate before implementation pharmacist-driven protocol; (2) HO-CDI preintervention	Electronic medical record and patient charts	Admitted between November 1, 2013, and December 31, 2013	Deprescribing PPIs	(1) PPI prescribing rate after implementation pharmacist-driven protocol; (2) acceptence pharmacist recommendations and HO-CDI postintervention	Electronic medical record and patient charts	Admitted between November 1, 2014, and December 31, 2014	PPI discontinuation during hospital stay was the outcome measurement, as a result of pharmacists advise	- (1) Of the 94 patients in the postintervention group, 62 (66.0%) had PPIs discontinued at some point during the hospital stay. This rate was statistically significantly higher (p = 0.001) than in the preintervention group, in which 39 (41.1%) PPIs were discontinued. This represents an absolute risk reduction of 24.9%. (2)In the postintervention group, prescribers accepted 30 (31.9%) pharmacist …	The pharmacist-driven protocol described in this study decreased PPI use in non-ICU hospitalized adults
1147		Musuuza J	2021	Feasibility of a pharmacy-led intervention to de-implement non-guideline-concordant proton pump inhibitor use	Implementation Science Communication	English	USA	Pre- and post-intervention study	Secondary care (Hospital, veteran)	To evaluate a PPI de-implementation intervention and its feasibility, outcome, barriers and facilitators in an inpatient non-ICU setting		Quantitative and qualitative	Patients at a veteran hospital, a 129-bed facility that serves ~130,000 Veterans, from September 2019 to August 2020	Adult non-ICU patients with an active PPI prescription admitted to a medical or surgical unit	Prescribing physicians at the medical and surgical units	Adult non-ICU patients with an active PPI prescription admitted to a medical or surgical unit	Patients on the psychiatric, residential rehabilitation, extended stay, and hospice units	155 patients	Segmented regression analysis from interrupted time series analysis for quantitative data and content analysis for qualitative data	Pharmacy-led intervention			Persuasion, enablement	Service provision	Observation and patient contact			Intervention and describing prescribing behavior (qualitative interviews)	=study intervention	Pharmacy-led intervention based on the Systems Engineering Initiative for Patient Safety (SEIPS) framework (On a bi-weekly basis, a trainee pharmacist reviewed a random rample of eligible patients’ charts to assess if PPI prescriptions were guideline-concordant; a recommendation to deimplement non-guideline-concordant PPI therapy was sent when applicable)	September 2019 to August 2020	NA	NA	NA	Deprescribing PPIs	Quantitative methods were used to evaluate both the feasibility and outcomes of the de-implementation intervention, qualitative methods were used to assess barriers and facilitators of intervention	Quantitative data collection through electronic medical record; Qualitative data collection through interviews	Quantitative methods: period 8 months before and 9 months after intervention initiation, qualitative methods: interviews conducted at the end of the 6-month intervention period	Outcome was number of PPI prescriptions per week before and after intervention	-The average time taken to complete the intervention was as follows: 5 min to assess if the PPI was guideline-concordant, 5 min to provide patient education prior to making changes to their PPI therapy, and 7 min to follow up with patients post-discharge (feasibility). -After the intervention, the week-to-week (or trend) mean number of PPI prescriptions decreased by 0.5 (P<0.0001) (outcome). - Ba…	The intervention to de-implement nonguideline- concordant PPI use in the inpatient setting was feasible and decreased the week-to-week mean number of PPI prescriptions. We found that providers’ perception that PPIs are low priority medications was a major barrier, while ready access to pharmacists was a major facilitator to guidelineconcordant PPI use
1164		Nallapeta N	2020	Deprescribing Proton Pump Inhibitors in an academic, primary care clinic: quality improvement project	Journal of Clinical Gastroenterology	English	USA	Pre- and post-intervention study	Outpatient clinic used as a primary care clinic	To reduce the percentage of inappropriately prescribed proton pump inhibitors (PPIs) in patients aged 50 and older from 80% (baseline) to 60% within 12 months in an academic, internal medicine clinic.		Quantitative	Patients >50y in an academic internal medicine clinic, serving a population that is largely underprivileged, urban, uninsured and vulnerable	Patients aged 50 and older evaluated at the clinic, on PPIs	Physician residents and attending physicians working at this ambulatory clinic	All male and female adult patients aged 50 years and older evaluated in the clinic from Jan. 2018 – Dec.2018, on PPIs.	Patients with a documented diagnosis of peptic ulcer disease including gastric or duodenal ulcer, Barrett’s esophagus, esophagitis or NSAID/aspirin induced gastritis as evidenced by an esophagogastroduodenoscopy and chronic NSAID therapy with high risk of ulcer related bleeding.	180 patients	quality improvement macros software to plot monthly statistical process control charts for outcome, process and balanced measures	Multifaceted strategies to identify barriers to inappropriate use of PPIs Gaps in knowledge about recommended guidelines, lack of recommendation in electronic health record, time constraints during patient visit time	Psychological capability, physical opportunity	Knowledge, environmental context and resources	Education, environmental restructuring, enablement	Communication/marketing, guidelines, service provision	Observations			Intervention	=study intervention	A quality improvement project by multidisciplenary team, excl pharmacist: PDSA Cycle 1: Creation of a Customized Electronic Health Record Template and Electronic Patient Registry (Jan-2018), PDSA Cycle 2: Provider Education and Review of Workflow (Feb-March 2018), PDSA Cycle 3: PPI Risk Assessment Tool and Medication Reconciliation (April- July 2018), PDSA Cycle 4: Patient Education and Feedback …	Jan 2018- Dec 2018	The percentage of patients inappropriately prescribed PPI before intervention	A retrospective review of the electronic patient registry	within the past 12 months in the internal medicine clinic prior to the study period	Deprescribing PPIs	The percentage of patients inappropriately prescribed PPI after intervention	A retrospective review of the electronic patient registry	January-June 2019	Outcome measure was PPI discontinuation rate from baseline within 12 months: no specific time of PPI prescribing studied	-The average rate of PPI discontinuation was 51.1% (unique patients: n = 92/180) resulting in 30% inappropriate chronic PPI use from a baseline of 80% within 12 months. The mean PPI discontinuation rate in the one-year pre-study, study and 6 months post-study period was 2.0%, 32.0% and 49.7% respectively. -A direct cost savings of $13,992 occurred annually from PPI discontinuation.	The multifaceted strategies in a safety-net internal medicine clinic resulted in successful deprescribing of PPI and can be replicated in other setting.multifaceted strategies in a safety-net internal medicine clinic resulted in successful deprescribing of PPI and can be replicated in other setting.
1207		Nilsson	2001	Feedback on prescribing rate combined with problem-oriented pharmacotherapy eductation as a model to improve prescribing behaviour among general practitioners	Eur J Clin Pharmacol	English	Sweden	Pre- and post-intervention study (retrospective)	Primary care	To evaluate whether a new form of continuing medical eductaion (CME), combined with feedback on prescribing rates, could improve the rational use of drugs among GPs in Stockholm. We chose to study three pharmacotherapy fields - hypertension, peptic ulcer/ dyspepsia and depression - because of their rapid growth in drug costs.	NA	Quantitative	Six health care centres and three continuing medical education groups in Stockholm including 40 general practitioners	Patients of the general practitioners included in study	General practitioners	Health centres were chosen according to the number of GPs and the EPR system used		40 GPs; 45,982 patients pre-intervention 49,159 patients post- intervention	Two-sample t-tests	Feedback on individual prescribing rates and education			Education, persuasion	Communication/marketing				Intervention	=study intervention	The intervention consisted of feedback on individual prescribing rates and interactive problem-oriented educational outreach visits and used educational material and local opinion leaders. One of three pharmacotherapy fields was randomised (cluser randomisation) to each GP group, which also served as controls for the non-randomised pharmacotherapy fields.	The intervention took place between April 1997 and February 1998, and lasted between 2 months and 11 months in the different groups	Drug prescribing rate and patterns before intervention	Electronic patient records	1 year before intervention	Prescribing PPIs	Drug prescribing rate and patterns after intervention	Electronic patient records	1 year after imlementation intervention	Outcome measurement was PPI prescribing rate before and after intervention	- In the peptic ulcer / dyspepsia field the fractional prescribing rates for proton-pump inhibitors decreased from 61.0% to 52.6% in the intervention arm and increased from 68.1% to 76.0% in the control arm (non sign due to low power)	Feedback of individual prescribing rates combined with problem-oriented eductaional outreach visits is a promising model for the improvement of prescribing behaviour
1215		Nowbahari	2020	Reassessment of inappropriate prescriptions of proton pump inhibitors in elderly in-patients: it’s time to take action	Ann Pharm Fr	English	France	Pre- and post-intervention study (retrospective)	Tertiary care (Hospital)	To evaluate prescription trends relating to the appropriate use of PPIs, before and after the implementation of awareness sessions, as well as the beneficial impact of hospitalization and the effectiveness of pharmaceutical intervention on the reassessment of off-label non-hospital PPI prescriptions dedicated to hospitalized patients over the age of 65.		Quantitative	All admitted patients aged 65 years old and older with 18 a prescription of oral or intravenous PPI at the internal medicine department of an university hospital	All admitted patients aged 65 years old and older with a prescription of oral PPI at the internal medicine department	Hospital physicians			157 patients (105 control group, 52 study group)	Chi-square tests	Education	(Psychological capability, reflective motivation)	(Knowledge, beliefs about consequences)	Education	Communication/marketing, guidelines	Observations			Intervention	=study intervention	Patients enrolled in the awareness experiment group received the usual care offered by the hospital physicians but, unlike patients in the control group, all the hospital physicians (including residents) involved in their care participated in awareness sessions on the appropriate use of PPIs. Awareness sessions included a presentation given by pharmacists about the national consensus guidelines o…	1 month	Appropriate use of PPIs before the implementation of awareness sessions (The criteria for appropriate use of PPIs were established according to the French national consensus guidelines)	Electronic health record, any missing data were collected during the medication reconciliation which consisted of a pharmaceutical 25 interview of the hospitalized patient and a telephone call to his community pharmacy	Patients who were admitted from December 20 2016 to May 2017	Deprescribing PPIs	Appropriate use of PPIs before the implementation of awareness sessions	Electronic health record, any missing data were collected during the medication reconciliation which consisted of a pharmaceutical 25 interview of the hospitalized patient and a telephone call to his community pharmacy	Patients who were admitted from July to August 2017	Outcome measure was PPI prescription reassessment before and after PPI awareness sessions	- 17 non-hospital PPI prescriptions (10.8%) were in accordance with the guidelines in terms of duration, dose and indication. - Spontaneous reassessment significantly increased from 35.8% (34/95) in the control group to 55.6% (25/45, p=0.02) in the experimental group	Awareness sessions have led a change in the practices of hospital prescribers
1245		Onder	2019	Attitudes towards use of proton pump inhibitors among geriatricians in Italy	European Geriatric Medicine	English	Italy	Cross-sectional study	Other (members of the Italian Geriatrics Society participated) --> inpatient/outpatient setting	To identify prescribing behaviours related to PPIs in Italian geriatricians and assess their knowledge of prescription appropriateness, potential drug interactions and contraindications	NA	Quantitative	Members of the Italian Geriatrics Society (Società Italiana di Geriatria e Gerontologia—SIGG) were invited to take part in the survey	NA	Geriatricians			144 geriatricians	Descriptive statistics	Knowledge about PPI prescribing indications and drug interactions	Psychological capability	Knowledge			Questionnaire			Describing prescribing behavior (survey)	NA	NA	NA	NA	NA	NA	Prescribing PPIs	Prescribing attitudes and inappropriate prescription of management at PPI of geriatricians in Italy	Survey sent to members of SIGG via email. The self-administered survey included several vignettes on the use of PPIs with accompanying questions that the physicians could reply to with multiple-choice questions.		No timing of prescribing was studied	The geriatricians generally had a good level of knowledge on the risks of PPI and appropriate prescribing techniques. However, there were variations in the responses. Approximately half (52.1%) of physicians suggested that they would consider prescribing a PPI to an older patient taking low-dose acetylsalicylic acid, whereas a third (36.8%) did not. There were different responses concerning which…	There are variations in knowledge and prescribing behaviours for PPIs between geriatricians in Italy.
1314		Pollock	2000	Strategies for reducing the prescribing of proton pump inhibitors (PPIs): patient self-regulation of treatment may be an under-exploited resource	Social Science & Medicine	English	United Kingdom	Qualitative (Semi-structured interviews)	Primary care	To report the findings of a research project investigating the experience and perspectives of PPI prescribing among patients and their GPs.	NA	Qualitative	GP practices in the North Staffordshire Health Authority	Patients currently receiving repeat prescriptions for PPIs	General practitioners	Patients using PPis and GP at GP practices in the North Staffordshire Health Authority (These represented a range of dierent types of practice, incorporating rural and urban locations, single handed and group practitioners, auent and socially disadvantaged patient populations, and patient lists which ranged from 3000 to 14,000 in number)	Patients over 80 years of age	82 patients and 26 GPs	NA	The GPs in the study varied in the extent to which they regarded their present strategies to reduce prescribing of PPIs as effective. Most doctors felt that they currently prescribed PPIs more sparingly than they had done in the past, and that their attempts to economise through dose reduction and switching brand had met with at least some success. To reduce costs, GPs have been coming under pres…	Reflective motivation, automatic motivation, psychological capability, physical opportunity	Beliefs about capabilities, reinforcement, intentions, environmental context and resources, knowledge			Interviews			Describing prescribing behavior (interview)	NA	NA	NA	NA	NA	NA	Prescribing and deprescribing PPIs	Respondents' ideas about the nature and causes of stomach disorders, evaluation of available treatments, especially PPIs, the role of self-help and preventive behaviour, anticipated illness outcome and relationships between patients and doctors. Outcomes based on semi-structured interviews with patients using PPIs and their GPs	Semi-structured interview	Fieldwork took place between August 1997 and February 1998.	No timing of prescribing was studied	Contrary to what GPs often assumed to be the case, patients were generally quite receptive to changes to their medication, provided they had the security of knowing that their original prescription would be restored if necessary. Most doctors assessed their rationing strategies as having some impact, but acknowledged the difficulties in achieving a significant and sustained reduction in PPIs. In …	Our findings suggest that there is considerable scope for encouraging patients to self-regulate with PPIs, and that many patients would be willing to do this if the practice was sanctioned by their doctors
1315		Pollock	2003	The cost and cost-effectiveness of PPIs: GP perspectives and responses to a prescribing dilemma and their implications for the development of patient-centred healthcare	The European Journal of General Practice	English	United Kingdom	Qualitative (Semi-structured interviews)	Primary care	This paper considers the responses of general practitioners (GPs) in the UK to the conflicting commitments of meeting the clinical needs of individual patients and dealing with the situational constraints of the consultation, while also achieving a reduction in prescribing rates (and costs) of proton pump inhibitors (PPIs) in the treatment of gastric disorders.	NA	Qualitative	GPs at general practices in the North Staffordshire Health Authority	NA	General practitioners	Nine general practices in the North Staffordshire Health Authority (UK) were approached and seven agreed to take part in the study.		82 patients and 26 GPs	NA	Attitude of GPs towards cost and effectiveness of PPIs, and how they responded to pressures to reduce their prescribing of these drugs. only nine respondents considered cost to be a large factor in their decision to prescribe a PPI, and less than half (11) could accurately recall the price of the brand they usually prescribed. There was awareness among both patients and doctors of potential confl…	Reflective motivation, automatic motivation, psychological capability, physical opportunity, social opportunity	Beliefs about consequences, reinforcement, knowledge, social/professional role and identity, envrionmental context and resources, social influences, beliefs about capabilities			Interviews			Describing prescribing behavior (interview)	NA	Semi-structured home interviews were conducted with 82 patients and workplace interviews with 26 GPs	1 hour	NA	NA	NA	Prescribing PPIs	The GPs' views of the cost and effectiveness of PPIs, and how they responded to pressures to reduce their prescribing of these drugs.	Semi-structured interviews that lasted about one hour	Fieldwork took place between August 1997 and February 1998.	Situational pressure described, “late in the day”	- Nearly all the GPs reported having made some effort to reduce their prescribing of PPIs. However, only nine respondents considered cost to be a large factor in their decision to prescribe a PPI, and less than half (11) could accurately recall the price of the brand they usually prescribed. - UK doctors were under considerable pressure to reduce their practice prescribing costs for PPIs whilst a…	The study illustrates the adverse impact on medical practice of GPs’ responses to the competing pressures of meeting patient need and implementing cost-containment policies.		Results based on same interviews as 1314
1341		Quinn	2019	Association between Physician Intensity of Antibiotic Prescribing and the Prescription of Benzodiazepines, Opioids and Proton-Pump Inhibitors to Nursing Home Residents: a Population-Based Observational Study	J Gen Intern Med	English	Canada	Cohort study	Nursing home	This study measured the association between a physician’s rate of antibiotic prescribing and the likelihood that they prescribed benzodiazepines, opioids, proton-pump inhibitors (PPIs) or all three medications concurrently in nursing homes.	We compared physicians across different antibiotic prescribing intensity groups and determined if they were also high-intensity prescribers of one or more of benzodiazepines, opioids and PPIs	Quantitative	People living in nursing homes in Otario, Canada: Ontario is Canada’s most populous province with over 13 million residents	Nursing home residents	Physicians who provided care	Sets of physician-patient prescribing pairs were created by identifying all 7632 physicians who prescribed at least one medication to a patient in a nursing home between January 1 and December 31, 2015. Physicians were required to have certification in Family Medicine, Internal Medicine or Geriatric Medicine in order to increase the likelihood that they represented a patient’s primary physician.	Physicians with fewer than 100 medication prescriptions over the year were excluded because we did not wish to identify prescribing practices of those physicians who may be providing “on-call” coverage for a patient’s longitudinal physician. Patients were excluded if they did not have a completed full Resident Assessment Instrument (RAI) assessment in the years 2014 and 2015. RAI allowed our stud…	1926 physicians paired with 94,285 unique patients	Multivariable, hierarchical logistic regression was used to measure the association between a physician’s antibiotic prescribing intensity and the prescription of a benzodiazepine, opioid or PPI, accounting for patient characteristics. We used multinomial logistic regression in our secondary analysis to estimate the association between a physician’s antibiotic prescribing intensity level and the …	Antibiotic prescribing	Automatic motivation	Reinforcement			Observations			Describing prescribing behavior patterns	NA	NA	NA	NA	NA	NA	Prescribing PPIs	Primary analysis: physician antibiotic prescribing intensity and the likelihood of prescribing benzodiazepines, opiods, PPIs, levothyroxine and beta blockers, secondary analysis: the likelihood of prescribing benzodiazepines, opiods, PPIs, levothyroxine and beta blockers in the high intensity antibiotic prescribing physicians	Clinical and health administrative databases of Ontario	In 2015	No timing of prescribing was studied	- Being a high-intensity prescriber of antibiotics was associated with a 21%, 28% and 38% increased risk of prescribing a benzodiazepine, opioid or PPI compared with an average-intensity physician, respectively, after adjusting for individual patient factors.	The intensity of a physician’s episodic antibiotic prescribing was significantly associated with the likelihood of new and continued prescribing of opioids, benzodiazepines and proton-pump inhibitors in nursing homes. Patterns of episodic prescribing may be a useful mechanism to target physician-level interventions to optimize general prescribing behaviors, instead of prescribing behaviors for si…		Not focused on PPIs prescribing specifically, study aimed to identify high intensity prescribers
1353		Raghunath	2005	Use of Proton Pump Inhibitors: An Exploration of the Attitudes, Knowledge and Perceptions of General Practitioners	Digestion	English	United Kingdom	Qualitative (Focus groups)	Primary care	The aim of this study was to understand the prescribing behaviour of GPs by exploring their knowledge, understanding, perceptions and attitudes towards PPIs.	NA	Qualitative	GPs and training GPs	NA	General practitioners			34 GPs and 15 training GPs	Analysis according to grounded theory principles and use of constant comparative analysis	The participants had a good working knowledge of PPIs. The GPs taking part in this study were also aware of the potential problems from PPI usage. Participants recognised the need to avoid ‘unneces- sary’ long-term treatment but were caught in the dilemma of wanting to ensure adequate symptom control and to avoid repeated consultations. Here the paradox of PPI efficacy became apparent – some felt…	Psychological capability, physical capability, reflective motivation, physical opportunity	Knowledge, beliefs about consequences, beliefs about capabilities, skills, environmental context and resources			Focus group sessions			Describing prescribing behavior (qualitative study design using focus groups)	NA	NA	NA	NA	NA	NA	Prescribing PPIs	General attitudes towards PPI prescribing, including the GPs views of: Effectiveness of PPIs Their experience using PPIs, Repeat prescribing issues, Appropriateness of published guidelines, Step-up/step-down approaches, Initiating PPIs in uninvestigated dyspepsia, Views of long-term use of PPIs, Links with H. pylori, Justification, or otherwise, of costs of PPIs	Focus group sessions		No timing of prescribing was studied	-The age of the patient at presentation, the waiting time for a hospital appointment or for endoscopy, personal experience and confi dence, the availability of guidelines and evidence were considered to influence decision-making.	The participants showed agreement about the clinical factors potentially relevant to PPI prescribing such as age of presentation and endoscopy, issues of Helicobacter pylori eradication and issues around malignancy. There was considerable controversy, however, as to how to apply those factors in real clinical consultations. GPs in training and academic GPs tended to be more conservative; service-…
1602		Tandun	2019	Who has the guts to deprescribe proton pump inhibitors? A pharmacist‐led intervention in a long‐term care facility setting	Aging Medicine	English	Canada	Retrospective observational study	Long term care facility	To contribute to existing knowledge by describing the changes of a simple intervention led by a clinical pharmacist in deprescribing PPIs for long‐term care facility residents	To explore the possible factors that contribute to the rate of success in the initiation and completion of PPI deprescribing orders	Quantitative	Residents with active PPI use in two Fraser Health Authority long‐term care facilities in British Columbia, Canada	Residents who had active PPI orders	Physicians from two long-term facilities			58 residents	Descriptive statistics	Pharmacist-led intervention			Persuasion, enablement	Service provisoin	In person discussion about PPI deprescribing by pharmacists with physicians			Intervention	=study intervention	(1) generation of drug use evaluation reports in Months 1 and 3; (2) in‐person discussions with physicians on‐site by pharmacist; (3) faxing physicians that were mostly off‐site; and (4) following up with prescribers and a second pharmacist.	4 months	NA	NA	NA	Deprescribing PPIs	The primary outcome was the proportion of residents who had a PPI deprescribing order after the intervention. Secondary outcomes included the rate of successful deprescribing by the end of the study period, reasons for deprescribing failures, and deprescribing methods that were utilized most often or had the highest success rate.	Electronic health records, if the required information could not be found through online records, physical charts on the wards were consulted	from June 6 to November 12, 2018	Primary outcome was the proportion of residents who had a PPI deprescribing order after the intervention: no timing of prescribing was studied	Out of 58 residents from the two facilities, 30 (62.5%) had a deprescribing order. Facility 1 had 83.3% (20/24) of residents with a PPI deprescribing order, in contrast to 41.7% (10/24) from Facility 2. Overall, 80.0% of residents had successfully completed PPI deprescribing orders by the end of the study period.	A simple, pharmacist‐led intervention saw an initiation of PPI deprescribing in 62.5% of residents in a long‐term care facility setting; 80.0% of these residents completed deprescribing successfully. Factors that influence success include the timing of the intervention, active collaboration between pharmacists and physicians, having residents under the direct care of the pharmacist, and clear doc…
1637		Thompson	2016	Effect of a Proton Pump Inhibitor Deprescribing Guideline on Drug Usage and Costs in Long-Term Care	JAMDA	English	Canada	Interrupted time series	Long term care facility	To assess the effect of a proton pump inhibitor (PPI) deprescribing guideline on PPI usage and PPI drug costs in one long-term care home		Quantitative	Residents of one 450-bed long term care home in Ottawa, Ontario.	Long-term care residents prescribed a PPI	Prescribing physicians of included residents	Residents were eligible if they received a PPI prescription at any point during the 21-month period.		335 residents	Segmented interrupted time-series (ITS) regression analysis	PPI deprescribing guideline				Guidelines	Presentation at an in-person meeting at the LTC home			Intervention	=study intervention	Implementation of a deprescribing guideline	The deprescribing guideline was implemented in July 2014 over a period of 3 months	(1) monthly PPI usage and (2) monthly average PPI cost per resident before implementation of deprescribing guideline	Pharmacy drug utilization records	9 months before guideline implementation	Deprescribing PPIs	(1) monthly PPI usage and (2) monthly average PPI cost per resident after implementation of deprescribing guideline	Pharmacy drug utilization records	12 months after guideline implementation	Outcome was PPI prescriptions per month: no timing of prescribing was studied	Our results show that implementation of a deprescribing guideline and support tool at this LTC home was associated with a decrease in PPI prescribing; however, the reduction in use mainly occurred within 6 months after the start of the intervention and use gradually climbed back up, resulting in no significant difference in use by the end of the study period	Implementation of a PPI deprescribing guideline at this LTC site led to an initial reduction in PPI usage that was difficult to maintain more than 6 months beyond the implementation period
1699		van Driel	2006	Medical evidence and health policy: a marriage of convenience? The case of proton pump inhibitors	Journal of Evaluation in Clinical Practice	English	Belgium	Retrospective observational study	Nationwide	To describe the evolution of prescriptions for acid suppressants and explore the interaction of policies and practice recommendations with prescribing patterns.		Quantitative	National resident of Belgium included in Farmanet (which covers all medication that is reimbursed by the Belgian National Institute for Sickness and Invalidity Insurance for approximately 9.3 million people (90% of the Belgian population in 2004).	Patients of general practitioners, internists and gastroenterologists in Belgium	General practitioners, internists and gastroenterologists in Belgium				Descriptive statistics	Policies regulating reimbursement of acid suppressant drugs and evidence-based recommendations for clinical practice			Restriction, coercion, education	Communication/marketing, guidelines, fiscal measures, regulation				Intervention	Several policies regulating reimbursement of acid suppressant drugs and evidence-based recommendations for clinical practice	NA	During 9 years	NA	NA	NA	Prescribing PPIs	PPI prescribing over time and the effect of several policies regulating reimbursement of acid suppressant drugs and evidence-based recommendations for clinical practice	Claims-based data for proton pump inhibitors (PPIs) and H2 -antihistamines were obtained from the Belgian national health insurance database	Between 1997 and 2005	Outcome was monthly claims-based data for PPI: no timing of prescribing was studied	Recommendations had no impact on prescribing. All changes can be related to concomitant policies. Lifting reimbursement restrictions for cheaper products did not control growth or save costs in the long term. Only restricting reimbursement of all PPIs managed to curb the growth. We observed an unintended increase of non-omeprazole PPIs by gastroenterologists.	This descriptive analysis of national claims-based prescribing data for PPIs and H2 -antihistamines in Belgium over a period of 9 years shows that policy regulations are an important driver of prescribing, but the effects of these policies can be unintended. Publication of an evidence-based report with recommendations for rational use of acid suppressants did not have a clear impact on prescribin…
1700		van Driel	2008	Effects of an evidence report and policies lifting reimbursement restrictions for acid suppressants: analysis of the Belgian national database	Pharmacoepidemiology and drug safety	English	Belgium	Pre- and post-intervention study (retrospective)	Nationwide	To explore the effect on prescribing of policies that lift reimbursement restrictions on selected H2-antihistamines and proton pump inhibitors (PPI) and of practice recommendations	NA	Quantitative	All Belgian citizens who are covered by a national health service (approximately 90% of the Belgian population in 2005)	Belgium inhabitants	Physicians in Belgium				Interrupted time series with segmented regression analysis was used to assess and compare time trends	Two policies were issued: In March 2001 two H2-antihistamines and in March 2003 two PPIs became available without restrictions (i.e. without an authorization based on an endoscopic examination) and distribution of an evidence report on rational use of acid suppressant drugs was released in 2004			Restriction, education	Communication/marketing, guidelines, regulation				Intervention	Two policies were issued: In March 2001 two H2-antihistamines and in March 2003 two PPIs became available without restrictions (i.e. without an authorization based on an endoscopic examination) and distribution of an evidence report on rational use of acid suppressant drugs was released in 2004	NA	NA	Monthly claims based data for proton pump inhibitors (PPIs) and H2-antihistamines before implementation of the intervention	National health insurance database	January 1997- April 2005	Prescribing PPIs	Monthly claims based data for proton pump inhibitors (PPIs) and H2-antihistamines after implementation of the intervention	National health insurance database	January 1997- April 2005	Outcome was monthly claims-based data for PPI: no timing of prescribing was studied	- Intervention 1: After lifting reimbursement restrictions for cimetidine and ranitidine, the prescribed volume of H2-antihistamines increased significantly. The increase in volume was approximately threefold and the expenditure nearly doubled.- Intervention 2: this policy resulted in a marked rise of the prescribed volume and public expenditure for all PPIs. - Intervention 3: no significant chan…	Our analysis of national claims-based data for PPIs and H2-antihistamines over a period of 8 years shows that the two policies enabling open access for two H2-antihistamines and two PPIs resulted in an intended increase of the reimbursed volume of the preferred drugs. However, the policies could not adequately curb the growth of acid suppressants and also had unintended effects. The data also sho…
1704		Van Vliet	2008	The effects of guideline implementation for proton pump inhibitor prescription on two pulmonary medicine wards	Aliment Pharmacol Ther	English	Netherlands	Pre- and post-intervention study (prospective)	Secondary and tertiary care (Hospital)	To assess whether implementation of a guideline for proton pump inhibitor (PPI) prescription on pulmonary medicine wards could lead to a decrease in use and improved appropriateness of prescription	NA	Quantitative	Patients admitted to two pulmonary medicine wards: a university clinic and a regional clinic in the Netherlands	Patients admitted to two pulmonary medicine wards (a university clinic and a reginal clinic)	Pulmonologists	Consecutive newly admitted patients who gave informed consent for review of their medical records were invited to participate.	Inability of patients to understand the Dutch language or the psychological ⁄ physical condition of patients on admission that patients could not consent	600 patients (300 pre-intervention, 300 post- intervention)	Chi-square testing and t-testing, McNemar testing and logistic regression analysis	Guideline implementation containing information on the registered indications for PPI use			Education, environmental restructuring	Communication/marketing, guidelines, environmental/social planning	- An informative meeting on the ins and outs of the guideline was organized for all physicians working on the pulmonary medicine wards at the beginning of the second study period; - a summary of the guideline was supplied to all physicians on a plastic handheld card, and flyers and posters with a summary of the guideline were present in all physician offices of the pulmonary medicine wards. - rem…			Intervention	Guideline implementation	Guideline implementation: First, an informative meeting on the ins and outs of the guideline was organized for all physicians working on the pulmonary medicine wards at the beginning of the second study period. Second, a summary of the guideline was supplied to all physicians on a plastic handheld card, and flyers and posters with a summary of the guideline were present in all physician offices o…	June 2005–February 2006	PPI prescribing rate before the guideline publication	medical records	October 2004–April 2005	Prescribing and deprescribing PPIs (appropriate use)	PPI prescribing rate after the guideline publication	medical records	June 2005–February 2006	PPI use on admission and during hospitalization before and after intervention	- After guideline implementation, prescription of PPIs in initial non-users decreased during hospitalization [OR: 0.56; 95% confidence interval (CI): 0.33–0.97]. -Continuation of PPIs in patients who already used PPIs on admission decreased, although the difference was not statistically significant (OR: 0.56; 95% CI: 0.14–2.23). - The numbers of patients with appropriate PPI use, overuse, and und…	Implementation of a guideline for the prescription of PPIs on two pulmonary medicine wards with weekly reinforcement resulted in fewer patients starting on PPIs during hospitalization. Nevertheless, guideline implementation did not change reported reasons for PPI use nor did it affect the number of patients with overuse or underuse of PPIs.
1723		Veremme	2001	Curbing proton pump inhibitor overprescribing: Multifaceted strategies in an academic hospital	J Clin Pharm Ther	English	France	Pre- and post-intervention study (retrospective)	Tertiary care (Hospital)	To describe several multifaceted strategies to curb inappropriate PPI use in our multihospital trust and assess their impact on PPI consumption in a hospital belonging to this trust.	NA	Quantitative	All patients admitted between 2012 and 2019	Patients admitted to an academic hospital	Physicians working at this academic hospital				Descriptive statistics	Educational interventions			Education, enablement	Communication/marketing, service provision				Intervention	=study intervention	Multifacted interventions: - 2012 prescibing analysis performed by pharmacists allowing face-to-face discussions with prescribers, - 2016-2018 information leaflets summarizing the indications for PPI use were shared among prescribers, - 2016-2019 medication audits focusing on PPI use on several units, - 2014, 2015 and 2018 emails were sent to prescribers on various PPI-related subjects, - Five jo…	Between 2012 and 2019	NA	NA	NA	Deprescribing PPIs	The number of oral and IV PPI doses delivered in medical and surgical wards from 2012 to 2019	PPI consumption and hospital stay data were obtained by querying the hospital administrative database	2012-2019	Outcome was daily dose (DDD)/1000 patient-days: no timing of prescribing was studied	There was a clear downward trend in the consumption of PPIs, both in medical and surgical wards. The overall PPI use decreased by 17.1% (from 566 to 468 DDD/1000 patient-days). IV PPI consumption dropped by 37.7% (from 146 to 91 DDD/1000 patient-days), while oral PPIs consumption decreased by 10% (from 420 to 378 DDD/1000 patient-days).	Multifaceted interventions aimed at modifying routine prescribing practices led to a decrease in PPI use in our hospital
1729		Vicentini	2019	A cluster randomized trial to measure the impact on nonsteroidal anti-inflammatory drug and proton pump inhibitor prescribing in Italy of distributing cost-free paracetamol to osteoarthritic patients	BMC Family Practice	English	Italy	Randomized controlled trial	Primary care	The aim of this trial was to test whether the availability to osteoarthritis patients of free paracetamol would decrease their use of NSAIDs and, as a secondary objective, whether opioid and PPI consumption would also decrease.	NA	Quantitative	The trial was conducted in two primary care practices (composed of 8–10 GPs each, covering an area with a total of about 34,000 inhabitants) in the province of Reggio Emilia, in northern Italy	Osteoarthritic patients	General practitioners	Osteoarthritis patients		Eight general practitioners (GPs) (59 patients) were randomized to usual care and 8 (58 patients) to the experimental arm	two-tailed t-test	Free paracetamol			Incentivisation					Intervention	=study intervention	All the participating GPs received a short course on pain control in patients with osteoarthritis. The GPs in the experimental arm were also briefly informed of the opportunity to prescribe free paracetamol; the patients go to the local hospital or public clinic with the GP’s prescription to receive the paracetamol.	6 months	NSAID and PPI consumption in patients with osteoarthritis without free distribution of paracetamol (controls)	The data on drug consumption were taken from the pharmaceutical information system	6 months	Deprescribing PPIs	NSAID and PPI consumption in patients with osteoarthritis with free distribution of paracetamol (study group)	The data on drug consumption were taken from the pharmaceutical information system	6 months	Outcome was the pre/post difference in average NSAID and PPI consumption in defined daily dose (DDD) : no timing of prescribing was studied	Average NSAID consumption decreased non-significantly, from 6.79 to 2.16 defined daily dose (DDD) in the experimental arm and from 3.19 to 2.97 DDD in the control group (p = 0.067). No changes were observed for PPIs (from 11.27 to 14.65 DDD and from 9.74 to 12.58 DDD in experimental and control arms, respectively, p = 0.788)	In this study we tested the effectiveness of removing small economic barriers on the prescribing appropriateness of pain control drugs in patients with osteoarthritis. Our data showed an effect, although non-statistically significant, only for the reduction of NSAID		Study aimed to switch pain medication for osteoarthritic patients from NSAIDs and opiods to paracetamol, not specifically on PPI us itself (but co-use with NSAIDs)
1733		Visser	2021	Deprescribing Statins and Proton Pump Inhibitors in Nursing Home Residents; a Pragmatic Exploratory Study	Gerontology & Geriatric Medicine	English	Netherlands	Pre- and post-intervention study (retrospective)	Nursing home	To determine the effect of an evidence-based patient-centered implicit deprescribing algorithm for physicians, in deprescribing statins and proton pump inhibitors (PPIs) in nursing home residents		Quantitative	Residents of nursing home long-stay wards, using a statin and/or a PPI	Residents across 10 nursing homes	Nursing home physicians		Residents in hospices or short-stay (rehab) wards were excluded.	67 nursing home residents	t-tests for numerical variables and chi-square or Fisher’s exact tests for categorical variables and Linear mixed model (LMM) analyses	Deprescribing algorithm			Enablement, training	Service provision				Intervention	=study intervention	The deprescribing intervention consisted of five steps including (1) reviewing the current medication; (2) identifying potentially inappropriate statins and/or PPIs, these were not deprescribed immediately; (3) planning a deprescribing regimen to present to the resident or his/her legal representative; (4) creating partnership with resident and family; and (5) actual deprescribing and monitoring …	NA	PPI (and statin) prescribing at baseline, before implementation intervention	Chart review	Baseline	Deprescribing PPIs	Successfully deprescribing of PPIs and statins 3 and 6 months after intervention (deprescribing was defined as successful when stopping or a decrease in daily dose of either statins or PPI had been achieved)	Chart review	3 and 6 months after intervention	Outcome measurement was the percentage of enrolled residents whose medication has been successfully deprescribed 3 months after intervention: no timing of prescribing was studied	At 3 months, deprescribing was successful in 52% of the residents. Six months after the intervention, all these residents still had their medication sustainably deprescribed. Of the PPI-using residents, 27 of 31 (87%) had their PPIs successfully deprescribed. For PPI, the DDD reduction was 11.0 mg (95% CI 7.3 mg–14.7 mg; p < .001) at T1 and 11.4 mg (95% CI 7.6 mg–15.2 mg; p < .001) at T2.	Deprescribing statins and PPIs using an implicit deprescribing algorithm is possible in a considerable number of nursing home residents.
1736		von Ferber	1999	Pharmacotherapeutic Circles Results of an 18-Month Peer-Review Prescribing-Improvement Programme for General Practitioners	Pharmacoeconomics	English	Germany	Pre- and post-intervention study (prospective)	Primary care	To assess the effectiveness of the pharmacotherapeutic circle (PTC), a general practitioner (GP) prescribing-improvement programme to enhance prescribing quality and reduce drug costs	NA	Quantitative	GPs who exceeded the average drug prescribing cost per patient of all GPs in Hesse by more than 40% were preferentially invited to participate in the PTC	Patients of included (79) GPs	GPs exceeding the mean drug costs/patient of all Hessian physicians by ≥40%			109 physicians	Paired comparison t-tests and time-series design	Peer review discussion groups	(Social opportunity)	(Social influence)	Enablement	Service provision				Intervention	=study intervention	Pharmacotherapeutic circle (PTC or Pharmakotherapiezirkel, in German); the PTC concept is based on physician-level feedback of prescribing patterns by means of small peer review discussion groups. Suboptimal drug prescribing were targeted aimed at 3 target problems: prescriptions without evidence-based efficacy; drugs prescribed presumptively; new therapy principles (incl PPIs).	8 meetings expanded over about 18 months	Prescriptions for the second quarter of 1994	Not stated	6 months	Deprescribing PPIs	Prescriptions for 1996	Not stated	12 months	Outcome was prescribing rate pre- and post-intervention: no timing of prescribing was studied	- Significant decreases in prescription rates for target A drugs, -Prescribing of target B drugs such as benzodiazepines and nonsteroidal anti-inflammatory drugs declined markedly, - Target C drug prescriptions such as for opioids and proton pump inhibitors were not significantly increased	PTCs appear to be an effective method to optimise the quality of drug prescribing and reduce drug costs		Study not specifically fcoused on PPIs and goal of the peer review groups was to increase PPI prescribing: "new, effective therapies such as H2-receptor antagonists/proton pump inhibitors plus antibacterials for Helicobacter pylori eradication or newly evaluated therapy principles (e.g. drugs for the management of severe pain). In these cases, the goal was to increase the number of prescriptions …
1748		Walsh	2016	Deprescribing in a family health team: a study of chronic proton pump inhibitor use	J Prim Health Care	English	Canada	Pre- and post-intervention study (retrospective)	Primary care	To develop, implement and evaluate a tool and process to guide reassessment and deprescribing of PPIs where appropriate	Additional objectives included improving documentation of indications for PPI use in the electronic medical records (EMR) and assessing the utility and barriers to implementing the deprescribing process	Quantitative	The study was conducted at the Toronto Western Family Health Team; a large, interdisciplinary, academic primary care clinic serving ~14 000 patients in downtown west Toronto	Adults taking a PPI for 8 weeks with an upcoming periodic health examination	Primary care providers of adults taking a PPI for 8 weeks with an upcoming periodic health examination	Eligible patients were aged 18 years or older who had an upcoming periodic health examination and were taking a PPI (for any indication) for 8 weeks		46 patients on PPIs	Descriptive statistics	A PPI deprescribing tool for physicians and handout for deprescribing for patients			Environmental restructuring, enablement	Environmental/social planning				Intervention and describing prescribing behavior (survey)	=study intervention	(1) A PPI Deprescribing Tool was developed from a review of current guidelines (A standard EMR reminder message was sent to the primary care physician (PCP) of these patients advising that the upcoming appointment would be an ideal opportunity to reassess therapy. The PPI Deprescribing Tool was uploaded into patients’ EMRs to serve as a second reminder at the time of the appointment and to assist…	10-week study period	PPI prescribing (PPI agent, dose, duration and indication) before intervention	Chart review	Baseline	Deprescribing PPIs	PPI prescribing (PPI agent, dose, duration and indication) after intervention	Chart review	10 weeks after the periodic health visit (patient visit)	No timing of prescribing was studied (however, time constrains were one of the most frequently cited barriers to deprescribing)	Forty-three of 46 patients on PPIs (93%) had their PPI reassessed, resulting in 11 patients (26%) having their PPI deprescribed. Providers found the timely and selective reminder message to deprescribe the most useful component of the intervention.	Reassessment and deprescribing of PPIs can be supported by implementing a standardised process and use of guidance tools for clinicians
1751		Wan	2018	Evaluation of Prescribing Appropriateness and Initiatives to Improve Prescribing of Proton Pump Inhobitors at Vancouver General Hospital	CJHP	English	Canada	Pre- and post-intervention study	Secondary care (Hospital)	To first characterize the use of PPIs and detect adverse events associated with PPI use at Vancouver General hospital, and to the develop, implement and evaluate an intervention targeted towards improving PPI use	NA	Quantitative and qualitative	Phase 1: All patients admitted to the tertiary care teaching hospital located in Vancouver, British Columbia between January 1 and December 31 2015. Phase 2: healthcare professionals working at the selected units for intervention	Patients admitted in the internal medicine and family practice units of Vancouver general hospital	Physicians at the internal medicine and family practice units of Vancouver general hospital	Patients who had to stay in hospital for at least 24h and who were admitted to the internal medicine or family practive units		258 patients and 46 healthcare professionals	Descriptive statistics	Multifacted intervention aimed at educating physicians and patients on PPI prescribing/use			Education, environmental restructuring, enablement	Communication/marketing, environmental/social planning, service provision				Intervention and describing prescribing behavior (survey)	=study intervention	Multifacted intervention including an infographic directed towards health care professionals, a PPI prescribing card was provided to all medical students, medical residents, and physicians at the start of each rotation, a patient counselling sheet was provided to patients during hospital admission to initiate discussion and multidisciplanary in-service sessions were carried out in all targeted un…	Interventions were implemented between January 23 and March 24 2017	PPI prescribing before implementation of intervention	The hospital pharmacy's computerized prescribing database was used to identify patients who received a hospital formulary PPI during their admission. Chart review was done to obtain baseline characteristics and to determine timeframe of PPI use (short-term or long-term), to classify appropriateness of PPI use and adverse events	January 1 - December 31 2015	Prescribing and deprescribing PPIs	Data on awareness of the educational nterventions and the impact of these resources on clinical practice as reported by the participating medical students, medical residents, physicians, nurses and pharmacists	Qualitative survey was administered at the end of the data collection period to solid feedback from the medical, pharmacy and nursing staff who had been exposed to the intervention	End of data collection period	Outcome measure was PPI orders at the hospital (initiated in hospital, continued on admission and given during hospital stay): no timing studied	- Phase 1: 36% of patients were taking PPIs that had been ordered without an appropriate indication. - Phase 2: 94% of the 17 survey respondents who attented an in service session (or watched the online videa) found that this resource was educational and effective	Implementing multidisciplanry teaching and providing educational resources may encourage more appropriate prescribing
1756		Wang	2018	Evaluation of a Pharmacist-Led Proton Pump Inhibitor Deprescribing Process in an Acute Care Hospital	Student research project	English	Canada	Pre- and post-intervention study (prospective)	Tertiary care (Hospital)	To determine the effectiveness of a systematically implemented, pharmacist-led PPI deprescribing process	To evaluate the feasibility of this deprescribing initiative. The time utilized in the application of the deprescribing tool was gathered to provide an estimate of the impact of this intervention on the workload of a clinical pharmacist.	Quantitative	Patients in an acute care setting of the Kingston Health Sciences Centre (KHSC)	Patients newly admitted to the Internal Medicine service (acute care setting) with a PPI as a part of their home medication regimen	Physicians at the acute care setting	Newly admitted patients to the Internal Medicine Units (IMU) A, B, C, and D, with a Best Possible Medication History completed by Pharmacy Services, using a PPI prior to admission, were included in the study.	Patients were excluded if they were palliative on admission or termed palliative during the hospital stay; transferred to a non-medicine, short stay medicine, or long stay medicine service; admitted for a suspected gastrointestinal bleed; discharged and subsequently readmitted to the IMU A, B, C, or D services during the study period; unable to provide satisfactory history or agreement for invest…	45 patients in pre-intervention phase, 21 patients in the intervention phase	A two tailed independent t-test was performed to determine the statistical significance of the primary outcome of the percentage of PPIs deprescribed before and after the systematic, pharmacist-led implementation of the deprescribing tool.	Pharmacist-led deprescribing intervention			Enablement, persuasion	Communication/marketing, environmental/social planning, service provision				Intervention	=study intervention	The Canadian Deprescribing Network’s PPI deprescribing algorithm was applied by the investigator to eligible patients in the intervention phase to assess for the appropriateness of PPI deprescribing. The investigator communicated a deprescribing recommendation to the clinical pharmacist via an electronic note on the patient roster in the Pharmacy Information System (PIS). The clinical pharmacist …	2 weeks	Percentages of PPIs deprescribed before implementation of intervention	Chart review	2 weeks period	Deprescribing PPIs	Percentages of PPIs deprescribed after implementation of intervention	Chart review	2 week period	Outcome was percentage of PPIs deprescribed on discharge between the pre-intervention and intervention phases	- Primary outcome: There was no statistically significant difference in the percentages of PPIs deprescribed between the pre-intervention and intervention groups (6.4 % vs 14.3 % respectively).- Secondary outcome: An average of nine minutes was used by the investigator to employ the deprescribing tool for assessment of the appropriateness of PPI deprescribing	The implementation of a systematic pharmacist-led PPI deprescribing process in an acute care setting did not have a significant impact on deprescribing rates at discharge
1771		Wermeling	2014	Why do GPs continue inappropriate hospital prescriptions of proton pump inhibitors? A qualitative study	The European Journal of General Practice	English	Germany	Qualitative (Semi-structured interviews)	Primary care	To describe factors and motives associated with the continuation of inappropriate prescriptions of PPIs in primary care.	NA	Qualitative	10 GPs total (5 GPs who often continued inappropriate prescriptions and 5 GPs who frequently discontinued inappropriate drug therapy with PPI)	NA	GPs (n=10)	The sampling of this research is based on a preceding cross-sectional observational study in which we rated the appropriateness of prescriptions of PPI in hospital discharge letters and the continuation in primary care		10 GPs	The ‘ framework ’ approach was used for analysis	(1) Awareness of indications and general attitudes towards prescribing, (2) GPs ’ perception of the hospital physicians ’ competence in prescribing, (3) The GPs ’ awareness of general conditions in hospitals. · General practitioners (GPs) who often continue hospital prescriptions of PPIs were more convinced of the competence of hospital physicians than discontinuing GPs. · Knowledge on appropriat…	Psychological capability, reflective motivation	Knowledge, beliefs about consequences			The interviews were carried out by one of the authors (GB) between July and August 2009 in the GPs ’ practices		Interviews lasted 32 min on average (range: 17 – 54 min)	Describing prescribing behavior (interview)	NA	NA	NA	NA	NA	NA	Deprescribing PPIs	Knowledge and attitute towards (appropriate) PPI prescribing	Semi-structured qualitative interviews	between July and August 2009	Timing of PPI prescribing not studied	Although all GPs enrolled in the study were enthusiastic about the effectiveness of PPIs, diff erences between the continuing and discontinuing GPs exists in three areas: The two groups varied (1) in awareness of indications and general attitudes towards prescribing (2) in perception of the hospital physicians ’ competence in prescribing and (3) appreciation of general prescribing conditions in h…	Differences between the continuing and discontinuing GPs were found in their level of knowledge and their perceptions of the hospital physicians ’ competence and the threshold to prescribing in hospitals
1787		Williams	2020	Deprescribing medications that may increase the risk of hepatic encephalopathy: A qualitative study of patients with cirrhosis and their doctors	United European Gastroenterology Journal	English	USA	Qualitative (Semi-structured interviews)	Tertiary care (Hospital)	To characterize both prescriber and patient opinions and knowledge regarding the use and adverse effects of medications that influence the risk of HE in patients with cirrhosis.		Qualitative	Patients with cirrhosis and their healthcare providers (primary care, transplant surgery, transplant hepatology)	Eight patients with cirrhosis and recent use of opiates, benzodiazepines, gabapentin/ Lyrica, and/or proton pump inhibitors	14 healthcare providers (primary care, transplant surgery, transplant hepatology) at the University of Michigan hepatology clinics	Patients who had a history of decompensated cirrhosis and had an active prescription for benzodiazepines, gabapentin/ pregabalin, opioids, or PPIs at the University of Michigan hepatology clinics. To recruit clinicians including hepatologists, liver transplant surgeons, hospitalists, and primary care providers, non-randomly selecting participants thought to be representative of the intended patie…		22 individuals (14 healthcare providers; 8 patients)	An inductive approach was used	Patients' and providers' understanding of the risks, consequences, and prevention of HE, knowledge of the medications being explored, and experience with these medications. The established clinic workflow causes providers to overlook medications on patients' medication lists. Providers think it may be easier to deprescribe PPIs, “For benzos and narcotics, I think there will probably be more patie…	Psychological capability, reflective motivaiton, social opportunity	Knowledge, beliefs about consequences, memory, attention, and decision processes, social influences						Describing prescribing behavior (interview)	NA	NA	NA	NA	NA	NA	Deprescribing PPIs	A semi-structured interview guide was developed with the purpose of assessing the barriers, facilitators, and methods to overcoming challenges to deprescribing	semi-structured interviews	between June-September 2019	Timing of prescribing not studied (Time constraints mentioned as reason for prescribing)	Major provider-specific barriers included deferred responsibility of the deprescribing process, knowledge gaps regarding the risk of hepatic encephalopathy associated with medications (e.g. proton pump inhibitors) as well as the safe method of deprescription (i.e. benzodiazepines), and time constraints. Patient-specific barriers included knowledge gaps regarding the cirrhosis-specific risks of th…	Given knowledge of medication risks related to hepatic encephalopathy in patients with cirrhosis, deprescribing is universally seen as important. Knowledge gaps, inaction, and uncertainty regarding feasible alternatives prevent meaningful implementation of deprescription.
1804		Wood	1997	influencing rescribing in primary care: a colla t oration between clinical pharmacology and clinical pharmacy	Int J Pharm Pract	English	United Kingdom	Pre- and post-intervention study	Primary care	To determine whether the standard of prescribing in primary care can be improved by a therapeutics advisory service provided by a consultant clinical pharmacologist and a clinical pharmacist		Quantitative and qualitative	Two practices took part in the study: a four partner semi-rural practice in Staffordshire (practice A) and a five partner urban practice in Shropshire (practice B)	Patients at general practices	General practitioners			2 practices, nine GPs	Chi-square tests and Wilcoxon test	Therapeutics advisory service provided to fundholders			Enablement, education	Service provision				Intervention and describing prescribing behavior (interview)	=study intervention	1. Conduct audits of prescribing in key therapeutic areas 2. Provide educational and information inputs to the practices, based on the audit findings 3. Measure the changes in prescribing using parameters of quality, cost and patient outcomes 4. Evaluate the usefulness and acceptability of the service to the GPs 5. Identify the nature of the specific contributions of the clinical pharmacologist a…	19 months	Wasteful prescribing before intervention	PACT (Prescribing Analysis and Cost) data	Baseline	Prescribing PPIs	The main outcome measures were changes in prescribing and disease management and GPs’ opinions of the service after 18 months	PACT (Prescribing Analysis and Cost) data and semi-structured interview	after 18 months	Outcome measure: adherence to guidelines on the use of omeprazole before and after guideline implementation: timing of prescribing not addressed	- Adherence to guidelines on the use of omeprazole by the two practices occurred in 41 per cent and 42 per cent of prescriptions, respectively, after one year, improving to 58 per cent and 56 per cent after a further year.	Our experience with these doctors and the results of the study have led us to believe that the close involvement of a pharmacist in primary care, with access to a clinical pharmacologist as a guide and resource, can both save money and improve the quality of prescribing		Not only describing PPI use
1809		Wu	2020	Impact of NPS MedicineWise general practitioner education programs and Choosing Wisely Australia recommendations on prescribing of proton pump inhibitors in Australia	BMC Family Practice	English	Australia	Time series study	Primary care/ nationwide	To evaluate the impact of multifaceted NPS MedicineWise programs that targeted all general practitioners (GPs) in Australia in 2009 and 2015 with the aim of reducing unnecessary prescribing of proton pump inhibitors (PPIs) and encouraged stepping down to a lower strength PPI or to discontinue treatment	NA	Quantitative	All GPs in Australia	Patients in Australia	GPs	GPs included in this study were registered general practitioners, trainees and non-vocationally recognised doctors.			Time series intervention models	Multifacted intervention aimed at educating physicians on PPI prescribing			Education	Communication/marketing				Intervention	In 2009 and 2015, NPS MedicineWise launched two multifaceted programs targeting GPs with messages about the quality prescribing of PPIs (personal prescribing reports, educational activities, clinical audits)	NA		NA	NA	NA	Prescribing PPIs	The change in rate of dispensed PPI prescriptions issued by GPs after the NPS MedicineWise interventions in 2009 and 2015	Dispensing records from the Pharmaceutical Benefits Scheme (PBS) summarizing all despensed PPI medicines prescribed by each GP. (Australia maintains a universal healthcare system entitling all citizens and permanent residents to subsidised medicines through the PBS, the data do not capture dispensing of medicines priced below the PBS co-payment threshold or medicines dispensed privately)	Between 2006 and 2016	Outcome measures included monthly dispensing rates of different strength PPIs prescribed by GPs to concessional patients in Australia: timing of prescribing not studied	The 2009 NPS MedicineWise program was associated with a statistically significant reduction in the dispensing rate of standard strength PPIs (p < 0.0001) and a significant increase in the rate of low strength PPI dispensing (p < 0.0001). The 2015 NPS MedicineWise program was associated with a statistically significant reduction in the dispensing rate of standard strength PPIs (p < 0.0001) but no …	The NPS MedicineWise programs were associated with reductions in the dispensing rate of standard strength PPIs by June 2016 and an increase in the dispensing rate of low-strength PPIs by March 2015 although this trend did not continue following the 2015 program. However, lower strength PPIs are still not the majority of PPIs dispensed in Australian
1814		Yachimski	2010	Proton pump inhibitors for prophylaxis of nosocomial upper gastrointestinal bleeding: the impact of standardized guidelines on prescribing practice	Arch Intern Med	English	USA	Pre- and post-intervention study (retrospective)	Tertiary care (Hospital)	This study aimed to assess the use of PPI for UGIB prophylaxis among inpatients on a non- ICU general medicine service, and to measure the impact of standardized guidelines on PPI prescribing practices		Quantitative	All patients admitted at a single tertiary academic medical center, Massachusetts General Hospital (MGH) one months before guideline introduction	Hospitalized inpatients at a single academic medical center	Medical housestaff	Subjects eligible for inclusion in this study included all outpatients admitted to and discharged from the inpatient ward medical service; most of these patients were admitted from the emergency room	The study excluded inpatients transferred to the ward medical service from an inpatient non-medical service within MGH, patients transferred from another inpatient medical facility, and patients transferred to the ward medical service from an intensive care unit or medical step-down unit. The study also excluded patients admitted with a primary or secondary diagnosis of gastrointestinal bleeding,…	942 (458 controls, 484 post guideline cohort)	Logistic regression analysis	Guidelines about PPI prescribing				Guidelines, communication/marketing				Intervention	=study intervention	Introduction of the guidelines for PPI use among hospitalized inpatients, inc guideline pertaining specifically to use of PPIs for nosocomial UGIB prophylaxis, to the medical housestaff via oral presentation at a scheduled didactic conference. All medical housestaff subsequently received a copy of the guideline by email.		PPI prescribing before implementation of guidelines	medical records	One months prior to guideline implementation	Prescribing PPIs	PPI prescribing after guideline implementation	medical records	One months after guideline implementation	Outcome measure: PPI use among inpatient admissions before and after guideline implementation	In comparing the pre-guidelines and post guidelines cohorts, there was no significant difference in the proportion of patients who were prescribed PPI during admission (50% vs. 47%, P=0.36) or at hospital discharge (41% vs. 41%, P=0.97)	Inpatient PPI therapy was prevalent in our cohort, with nearly half of all medical inpatients receiving an inpatient PPI, and more than 40% of patients prescribed PPI at hospital discharge. These figures appear to be driven by high outpatient rates of PPI use. Factors associated with inpatient PPI therapy include outpatient PPI use and length of stay. Implementation of standardized guidelines reg…
18 (abstract)		Lin	2020	Decreasing Overall and Inappropriate Proton Pump Inhibitor Use: Perspective From a Large Safety-Net Healthcare System	Clinical Gastroenterology and Hepatology	English	USA	Retrospective pre-interventional en prospective postinterventional study	Primary care	Whether a program of education along with a tool to assist in tapering PPI use could reduce total and inappropriate PPI usage	NA	Quantitative	Residents of Harris County, Texas, the third-largest county in the United States, using the Harris Health System	A majority underserved racial and ethnic minority population	Combination of faculty and residents from Baylor College of Medicine and the McGovern Medical School at the University of Texas Health Science Center at Houston	66,261 PPI prescription before intervention, 55,322 PPI prescription after intervention	The average number of PPI prescriptions per month from the clinic was compared pre- and postintervention with a t test of means. The number of inappropriate PPI prescriptions was then compared pre and postintervention with a chi-square test.	66,261 PPI prescription before intervention, 55,322 PPI prescription after intervention	The average number of PPI prescriptions per month from the clinic was compared pre- and postintervention with a t test of means. The number of inappropriate PPI prescriptions was then compared preand postintervention with a chi-square test.	For provider education, instruction on appropriate use of PPIs including indications, duration of therapy, and reported adverse effects were highlighted during Primary Care Grand Rounds and through global system wide emails (Supplementary Figure 1). Baylor College of Medicine internal and family medicine residents received additional small group teaching during noon conferences. To reduce the ris…			Education, enablement	Communication/marketing, service provision, guidelines	An ambulatory study incorporating a de-escalation algorithm, electronic medical record (EMR) taper, dedicated physician education, and pharmacy-driven patient education in conjunction to address PPI usage	Number of PPI prescriptions	Before and after intervention	Intervention	Provider education about appropriate PPI prescribing through global system wide emails, and additional small group teaching during noon conference. PPI tapering algorithm. patient education	Provider education about appropriate PPI prescribing through global system wide emails, and additional small group teaching during noon conferences. PPI tapering algorithm. patient education	Implementation of intervention in january 2018	Dispensed PPI prescriptions before intervention	A retrospective chart review was completed on all dispensed PPI prescriptions from this clinic	September to December 2017	Deprescribing PPIs	PPI prescribing after interventions	Chart review	January-Dec 2018	During the calender year, no specific timing studied	Our study showed that the most important driver for de-escalation was the initiation of the discussion by the ambulatory primary care provider.	We were able to significantly decrease PPI use in a large healthcare system with a multisystem approach focused on patient and clinician education
60 (abstract)		Ghosh	2019	Reported proton pump inhibitor side effects: what are physician and patient perspectives and behaviour patterns?	AP&T	English	USA	Cross-sectional study	Primary care and tertiary care	To determine patient and physician awareness of PPI‐related adverse events, source of information, and subsequent effect on patient behaviour and physician practice.	Our secondary objective was to assess if the PPI‐related adverse event literature has caused concern among physicians and impacted their management of patients.	Quantitative	patients and physicians at primary care (internal medicine, geriatrics) and specialty clinics (gastroenterology, nephrology).	patients and physicians at primary care (internal medicine, geriatrics) and specialty clinics (gastroenterology, nephrology).	patients and physicians at primary care (internal medicine, geriatrics) and specialty clinics (gastroenterology, nephrology). the majority of physicians being non‐GI physicians (81%). All GI physicians that were surveyed were attending physicians.	Our inclusion criteria for physicians included attending and training physicians who treated patients at internal medicine, gastroenterology and geriatric clinics during the study period.	Medical students and non‐physician providers were not included in the study.	277 patients, 83 physicians	X2 and Fisher's exact tests were used to analyse categorical variables, whereas continuous variables were analysed with Student two‐sample t tests and Wilcoxon rank sum tests, as appropriate. To investigate if patients on PPIs changed their behaviour based upon these concerns, we calculated descriptive statistics on PPI users and then generated a multivariable logistic regression model.	The survey queried PPI prescribing patterns, knowledge and concern about reported long‐term side effects. For PPI prescribers, questions assessed PPI prescriptions patterns and changes made in practice patterns based upon their concerns for PPI side effects.	Psychological capability, reflective motivation	Knowledge, beliefs about consequences						Describing prescribing behavior	NA	NA	NA	NA	NA	NA	Initiating and deprescribing	(change in) management of patients on PPIs.	Survey	August 2018-January 2019	August 2018-January 2019	GI physicians were more familiar with reported PPI side effects of dementia (P = 0.013) and kidney disease (P = 0.003) and were more likely to hear about PPI side effects from their patients (P = 0.003). Overall, 60% of physicians worry about long‐term side effects of PPIs with no significant difference between GI and non‐GI physicians. While 50% of GI physicians and 24% of non‐GI physicians repo…	Our findings also showed that possible PPI‐related adverse events are leading to concern amongst physicians. Responding physicians commonly reported prescribing fewer PPIs, lower doses of PPIs and H2 blockers instead of PPIs due to concern about PPIs adverse events. Our study found that physicians were not only changing their PPI prescribing habits, but also screening their patients on PPIs for b…
74 (abstract)		Kurlander	2017	The Right Idea for the Wrong Patient: Results of a National Survey on Stopping PPIs	Clinical Gastroenterology and Hepatology	English	USA	Cross-sectional study	Primary care	to evaluate how internists’ willingness to stop PPI varies according to drug indication.		Quantitative	Representative sample of the American College of Physicians using their Internal Medicine Insider Research Panel		Median age was in the 5th decade of life, and 30% were female. A total of 22% were trainees, 58% practiced general medicine, 2% gastroenterology, and 18% another subspecialty.	Physicians spending > 25% of their time in direct patient care		487	Poisson regression with robust error variance	Concern about PPI adverse effects	Reflective motivation	Beliefs about consequences						Describing prescribing behavior	NA	NA	NA	NA	NA	NA	deprescribing PPIs	On a 1–7 scale, most physicians reported moderate concern about PPI adverse effects (mean, 4.52; standard deviation, 1.29). In multivariable analysis, respondents shown the moderate-risk vignette (LDASA and warfarin) were 1.47 times (95% confidence interval [CI], 1.21–1.78; P < .001) more likely to stop PPI relative to the low-risk (GERD) vignette, whereas respondents shown the high-risk vignette…	Survey			Internists are almost twice as likely to stop a PPI taken for prevention of recurrent gastrointestinal bleeding, a clear-cut indication for long-term use,5 than for uncomplicated GERD, for which a short course of therapy is often sufficient.6	When confronted with a possible PPI adverse effect (bone fracture), internists choose to stop PPI for the wrong patients.
782 (abstract)		Howard	2014	Description and process evaluation of pharmacists’ interventions in a pharmacist-led information technology-enabled multicentre cluster randomised controlled trial for reducing medication errors in general practice (PINCER trial)	Int J Pharm Pract	English	United Kingdom	Cluster randomized controlled trial	Primary care	To undertake a process evaluation of pharmacists’ recommendations arising in the context of a complex IT-enabled pharmacist-delivered randomised controlled trial (PINCER trial) to reduce the risk of hazardous medicines management in general practices.		Quantitative	Trained PINCER pharmacists		Seventy-two general practices were recruited from an 80 km radius around Manchester and Nottingham in the UK			1946 patients (registered in 36 practices)	Data were summarised using percentages for categorical data (95% confidence interval (CI)), and means (_x0002_ standard deviation) for normally distributed data and medians (interquartile range) for non-normally distributed data.	Pharmacist intervention				Service provision				Intervention		Practices receiving simple feedback were given paper copies of the Quest Browser search results and evidencebased summaries to support each outcome measure. These practices did not receive support from a pharmacist as part of the trial. In the pharmacist-intervention arm, six pharmacists with varied backgrounds[11]worked for 2 days per week for up to 12 weeks (i.e. one pharmacist per practice). A…		Simple feedback condition	Two record forms		deprescribing PPIs	Interventions recommended by pharmacists were compared with actions completed within the practice for each case and coded to indicate whether interventions had been accepted, rejected,were still to be completed, an alternative or additional action had been taken, or the outcome was unknown.	Two summary record forms			Pharmacists recommended 2105 interventions to help resolve medication problems in 1516/2038 cases (74%; 95% CI 73, 76) identified by the Quest Browser searches. In 1073 cases (53%; 95% CI 50, 55) one recommendation was made, in 335 cases (16%; 95% CI 16, 17) two recommendations were made, in 70 cases (3%; 95% CI 3, 4) three recommendations were made and in 38 cases (2%; 95% CI 1, 2) four recommen…	pharmacists judged 72% of cases to be at clinical risk of harm.Pharmacists recommended interventions to help improve the safety of medicines management in 74% of cases identified and 66% of their interventions were accepted by GPs and completed. Additional or alternative actions to improve the safety of medicines management were taken by GPs, meaning that actions were completed in 61% of cases id…
800 (abstract)		Vassiliou	2012	Reducing co-administration of clopidogrel and proton pump inhibitors in acute coronary syndromes	J R Coll Physicians Edinb	English	United Kingdom	Retrospective review	Secondary care	Recent concerns about clopidogrel and proton pump inhibitor (PPI) co-administration in patients following an acute coronary syndrome (ACS) led us to investigate our practice.		Quantitative	Patients discharged between August 2008 and July 2009 with a diagnosis of ACS, on both clopidogrel and any PPI	Patients discharged between August 2008 and July 2009 with a diagnosis of ACS, on both clopidogrel and any PPI	Junior doctors	Patients discharged between August 2008 and July 2009 with a diagnosis of ACS, on both clopidogrel and any PPI		91 patients pre, 101 post interventions		local guidelines implemented in a simple algorithm, education session. Prompts to confirm the indication			Education, enablement, environmental restructuring	Communication/marketing, guidelines, regulation, service provision				Intervention	Following completion of the audit, we agreed on local guidelines and implemented a simple algorithm (Figure 1) which was provided to all junior doctors in a brief education session on their induction into the cardiology team. We also raised awareness among all the medical registrars who started in the hospital in August 2009 by delivering the same information. We prompted junior doctors to confir…		Implemented in 2019	Before implementation	Audit	August 2008-July 2009	deprescribing PPIs	PPI with clopidogrel	Audit	Between august 2008-July 2009 for pre, between August 2009 and february 2010 post intervention	discharge	During the first phase of the audit 43 out of 91 patients (47.5%) received a PPI with clopidogrel. Following our intervention, re-auditing confirmed that clopidogrel and PPI co-administration had decreased significantly to 27 out of 101 patients (26.7%) (p = 0.018).	Through a simple intervention with an algorithm and education of junior doctors we have shown that significant improvement and adherence to guidance can be achieved.

## Sheet: Meeting abstracts
Record_id_ASR	ID	First Author	Publ Year	Title	Journal	Language	Country study	Study design	Study setting	Primary aim	Secondary aim	Methodology	Study population	Characteristcs patients	Characteristics prescribers	Inclusion criteria	Exclusion criteria	Sample size	Statistical analysis	Are determinants mentioned?	COM-B component	Theoretical domain	Intervention function	Policy function	Exposure	Method of exposure measurement	Time of exposure measurement	Intervention or describing prescribing behavior	Description of intervention	Description of study intervention	Duration of study intervention	Comparator	Method of comparator measurement	Time of comparator measurement	Initiating/ deprescribing PPIs	Outcome	Method of outcome measurement	Time of outcome measurement	Timing of PPI prescribing	Key findings that relate to the research question (effect estimates if applicable)	Conclusion	Advantages/disadvantages	Comments
		Study Characteristics								Aims		Methodology								Behavioural determinants					Exposure			Intervention characteristics (if applicable)								Outcome				Results	Conclusions
97		Anditsch	2012	"Protection from stomach protection" critical use of PPI's in a big hospital in Vienna (Donauspital)		English	Germany	Retrospective study	Secondary care	To evaluate the use of PPI's in the whole Danube Hospital with 800 beds and to design interdisciplinary a prescribing guideline for the critical application of acid suppressive medication. The aim was the reduction of costs and to optimise the medical therapy.		Quantitative	Whole Danube hospital							prescribing guideline (checklist). Creating and teaching the checklist, pharmacist support			Enablement	Guidelines, service provision				Intervention	interdisciplinary creating a checklist for the right use of PPIs together with a Gastroenterologist; Evaluation of the current state of the PPI use in the Danube hospital; Presentation of the prescribing guidelines (checklist) on every ward			Before implementation				To Compare the consumption of PPI's in the Danube hospital before and after creating and teaching the checklist for a critical use. To Measure if the clinical pharmacist could influence the adherence to use the checklist routinely.				After implementing the checklist on all wards of the Danube hospital the total consumption of PPI's in the therapeutic dose decreased in one year for 10% .But in detail we could show that on the wards with continuous support from a clinical pharmacists (four times a week) the consumption of PPI's decreased for 45-60%.	Efforts to reduce the dosing of or discontinue the use of PPIs must be reassessed frequently. The routinely visit of the clinical pharmacist on the ward and the interdisciplinary teamwork support the clinical rollout of and the adherence to prescribing guidelines.
711		North	2018	#PPWhy?-a quality improvement project to rationalise prescription of proton pump inhibitors		English	United Kingdom	Cross-sectional	Secondary care	This study aims to determine the extent of PPI prescribing in patients admitted to a UK District General hospital and determine the confidence of doctors in training within Medicine regarding deprescribing.		Quantitative	Patients and doctors	The majority were male (35) with an age range of 27-93 years. 31/56 patients (55%) were prescribed a PPI. Only 10 patients (32%) had a documented indication in the clinical notes for a PPI. These included concomitant steroid use, hiatus hernia and peptic ulcer disease.				56 patients		Confidence of doctors in deprescribing	Reflective Motivation	Beliefs about capabilities						Describing prescribing behavior								Indication of PPI, confidence of doctors in deprescribing	Survey	Admission		Confidence of doctors in deprescribing was low.	This study indicates that a third of patients on a PPI admitted acutely to hospital did not have a clear indication for ongoing prescription of a PPI and junior doctor confidence in deprescribing was low. Formal screening to identify patients for whom deprescribing PPI is appropriate together with education of doctors and pharmacists to address the knowledge gaps in deprescribing could lead to ap…
20		Reilly	2019	193 Audit on Inappropriate Prescribing of Proton Pump Inhibitors Amongst Patients over 65 Years in an Acute Rehabilitation Hospital						To determine the rate of inappropriate prescribing of PPI's		Quantitative		Pre: Mean age was 80.8 years[SD ±9]. 43% of patients were on a PPI, all of which were prescribed the generic form. 83.4% of patients had no indication for PPI use. Of the 16.6%, indications included GORD, Barrett's oesophagus, PUD and PPI prophylaxis against NSAID's including aspirin. 77.7% were on therapeutic dose without any indication. 100% of patients were on PPI for longer than 6 weeks. Post…	Hospital doctors			Pre: 83 patients; Post 86 patients	Descriptive	Education			Education					Intervention	Education to hospital doctors			Pre education	Chart review			PPI prescribing	Chart review			Cycle 1-Pre Education; 83 people included in the audit. Mean age was 80.8 years[SD ±9]. 43% of patients were on a PPI, all of which were prescribed the generic form. 83.4% of patients had no indication for PPI use. Of the 16.6%, indications included GORD, Barrett's oesophagus, PUD and PPI prophylaxis against NSAID's including aspirin. 77.7% were on therapeutic dose without any indication. 100% of…	This audit highlighted the inappropriate prescribing of PPI's in the older person. By providing education to Doctors about NICE PPI prescribing guidelines, overall rate of inappropriate prescribing of PPI decreased by 28.4% and accurate dosing of PPI improved by 21.2%.
36		Flatt	2014	7 REDUCING INAPPROPRIATE USE OF PROTON PUMP INHIBITORS IN OLDER PATIENTS		English		Pre-post design	Primary and secondary care			Quantitative	Patients admitted to Medicine for the Elderly unit	Mean age was 86 years for both samples.	Primary and secondary care staff			58 pre, 55 post		Guidelines, education on PPI side effects, appropriate prescribing and PPI reduction			Education	Guidelines		Audit	2013-12-01	Intervention	A baseline audit of appropriateness of PPI use in 58 older hospitalised patients was completed in September 2009. Findings were presented at a grand-round. An editorial on inappropriate PPI use was published in Age and Ageing. Local guidelines for reducing and stopping PPIs were developed and education on PPI side effects, appropriate prescribing and PPI reduction was delivered to primary care an…			Pre intervention	Audit	1905-07-01						There was no significant difference in the proportion of admissions taking PPIs (26/55 vs 30/58; p = 0.63). The proportion of patients taking PPIs inappropriately was significantly lower in 2013 (9/26 vs 23/30; p = 0.002). Of those receiving PPIs for appropriate indications in 2013, 11/17 (65%) were taking a dose higher than that recommended by the local guidelines. Reasons for inappropriate use …	The change package did not reduce frequency of PPI use, but did reduce inappropriate prescribing of PPIs.
0		Horgan	2022	A Feasibility Study of a Pharmacist Led Proton Pump Inhibitor Deprescribing Intervention in Older Patients in an Irish Hospital		English	Ireland		Tertiary care	The study aimed to assess the feasibility of a pharmacist led intervention to deprescribe inappropriately prescribed PPIs in patients >=65 years in an Irish teaching hospital.		Quantitative		patients < 65 years	geriatric doctors			133 patient charts, 94 on PPI. 6 geriatric doctors	Descriptive	education (content outlined the prevalence of PPI prescribing, potential long-term effects of PPIs, and implementation of a PPI deprescribing algorithm), pharmacist-led screening.			Education, enablement	Service provision				Intervention	A multi-component feasibility intervention consisting of an education session for the medical team, followed by pharmacist-led screening of patients for potential PPI deprescribing, was conducted. The education session was delivered by the pharmacist to a geriatric medical team and the content outlined the prevalence of PPI prescribing, potential long-term effects of PPIs, and implementation of a…							ivews on the study process and implementation of PPI deprescribing in practice	An online survey was sent to the geriatric team doctors evaluating their views on the study process and implementation of PPI deprescribing in practice			94 patients were prescribed a PPI, with esomeprazole 40mg (43/94, 45.7%) being most commonly prescribed PPI, followed by pantoprazole 40mg (17/94, 18.1%). PPIs were inappropriately prescribed as per the indication in 36 cases (36/94, 38.3%). Following GP and Geriatric team discussion, 7/94 (7.4%) of patients were eligible for deprescribing, of which 5 had their PPI dose reduced (5/94, 5.3%). One …	The feasibility study resulted in a number of patients having their PPI safely deprescribed with a dose reduction.
88		Kurlander	2021	A Multicomponent Intervention Reduces Proton Pump Inhibitor Use without Evidence of Harm: A Quasi-Experimental Study of over 4 Million Us Veterans		English	USA	Pre-post or RCT	Veteran care	To assess whether a pharmacy-based multicomponent PPI deprescribing intervention in Veterans Affairs (VA) Veteran Integrated Service Network 17 (VISN 17, comprising the majority of facilities in Texas) was effective in decreasing PPI use without increasing upper endoscopy (EGD) utilization and hospitalizations for acid-peptic diseases.		Quantitative	veterans					In VISN 17, the number of Veterans analyzed per interval ranged from 192,607 to 250,349, and in control sites ranged from 3,775,978 to 4,360,908	Difference in difference analysis	restrictions, education			Restriction, education					Intervention	The multicomponent intervention included restrictions on PPI refills for prescriptions that did not include a documented indication for long-term use (<=2 refills allowed for 30-day prescriptions, and no refills allowed for 90-day prescriptions), voiding of PPI prescriptions not filled in the prior 6 months, creation of quick-order H2-receptor antagonist prescriptions, creation of reports to iden…							In 6-month intervals, the percentage of Veterans dispensed a PPI, the number of EGDs performed per person, and the incidence proportion of hospitalizations for acid-peptic diseases, including upper gastrointestinal bleeding	Before and after the 2013 roll-out of the intervention. In 6-month intervals			The multicomponent intervention in VISN 17 was associated with a 6.1% (95% confidence interval [CI] 5.3,6.9) absolute reduction in Veterans dispensed a PPI, relative to control sites. The intervention was not associated with changes in the rate of EGDs (DID estimator 0.000008, 95% CI -0.002,0.002) or the proportion of patients hospitalized for acid-peptic diseases (DID estimator 0.000018, 95% CI …	A multicomponent intervention in a network of VA facilities was associated with a reduction in PPI use, and was not associated with unintended consequences related to worsening acid-related diseases
61		Atluri	2013	A plan to correct overuse of PPIs in a teaching hospital: An economic burden to the health care industry and safety concerns		English		Retrospective review	Hospital	The aim of this study is to evaluate the indication and appropriateness of use of PPIs in hospitalized patients and outcome after educating medical residents' use of PPIs as per standard of care established guidelines.		Quantitative	Patients		medical residents			200 patients	Descriptive	Education, guidelines			Education	Guidelines				Intervention		educating medical residents' use of PPIs as per standard of care established guidelines						Appropriateness of PPIs prescribed	review of medical records		Admission, stay, discharge	Initial data prior to core lecture: 200 patients were included; 124 (62%) patients with inappropriate PPI use either at the time of admission, hospitalization or upon discharge of 61.5%, 80.3%, and 81.08%, respectively. Resident education with a core lecture regarding appropriate PPI use was done and it was noted that the inappropriate used of PPIs during admission, hospitalization and discharge …	he use of the proton pump inhibitors has been growing rapidly. Proton pump inhibitors are undoubtedly effective agents, but studies consistently suggest over-use in patients who do not fit the approved criteria, and in which less powerful agents would have been sufficiently effective. Concern is that many patients are being treated with PPIs without having tried life-style modifi- cation or simpl…
53		Marino	2013	A quality improvement project to decrease the overuse of proton pump inhibitors in a university medical intensive care unit		English		Pre-post design	Medical Intensive Care Unit			Quantitative						150	Proportion test	Education modeule, PPIs were removed as a default from the MICU admission order set.			Education, environmental restructuring	Regulation				Intervention		An education module reviewing appropriate indications for PPI use and stress ulcer prophylaxis was created and implemented on Blackboard as a requirement for all residents prior to rotating through the MICU. PPIs were also removed as a default from the MICU admission order set.						Rate of PPI overuse, rate of PPI prescribed without appropriate indication. Appropriate indication but no PPI.				Following the intervention, the rate of PPI overuse significantly decreased from 35 % of MICU admissions receiving a PPI to 17 % (p value: ,0.005). The rate of PPIs prescribed without an appropriate indication also significantly decreased from 14% of MICU admissions receiving a PPI to 3% (p value: 0.006). Of interest, the rate of MICU admissions who actually had a proper indication for a PPI but …	Our study has shown that easily implemented interventions can have a significant impact on the prescribing patterns of housestaff in an academic medical center. Not only was PPI overuse significantly decreased with these interventions, but appropriate prescriptions for patients in whom a PPI was indicated actually increased, demonstrating that the improvement is not due solely to restricted acces…
48		Shah	2013	A sustained reduction of inappropriate proton pump inhibitor use through a process improvement initiative at an academic teaching hospital		English	USA	Cross-sectional	Tertiary care	We implemented a process improvement initiative to decrease inappropriate PPI use on an internal medicine teaching service		Quantitative							Root cause analysis	We implemented an initiative focused on housestaff education. We led didactic sessions, distributed informational pocketcards and encouraged housestaff to qualify PPI use on their progress notes. We also incorporated formal indications for PPI use onto electronic ordersets and worked with pharmacy to develop a formal PPI review process in the hospital.			Education	Communication/marketing				Intervention		The root cause analysis identified multiple areas for intervention including lack of physician awareness of PPI indications and risks, preset PPI checkboxes on ordersets and absence of a formal hospital PPI review process (Figure 1).
10		Dal Buono	2020	Adherence of General Practitioners to Italian Recommendations on the Prescription of Proton Pump Inhibitors		English	Italy	Cross-sectional	Primary care	In 2018 the Italian Society of Gastroenterology (SIGE) published a position paper on the appropriateness of PPIs prescription. Our aim was to evaluate the adherence of General Practitioners (GPs) to these recent indications.		Quantitative	GPs					129	Descriptive, frequentist statistics	participation to education courses on PPIs or knowledge of specific articles/guidelines on this subject was inquired.	Psychological capability	Knowledge						Describing prescribing behavior	NA	NA	NA	NA	NA	NA	Inititing	Appropriateness of PPIs prescribed	survey composed by 14 clinical cases			Among all participants, the rate of correct answers was 54.1% (977/1806). Wrong prescriptions were observed with respect to eosinophilic esophagitis and Zollinger-Ellison syndrome, only 30.2% and 43.4% in agreement with recommendations. Correct PPIs prescription with concomitant potentially ulcerogenic drugs was observed in 45.7%; in patients assuming COXIBs or anti-platelet agents, PPIs were cor…	Prescription of PPIs by general practitioners seems to be not in agreement with evidence-based indications; in particular, there is uncertainty in prescribing PPIs in case of steroids, anti-platelets or NSAIDs in absence of any risk factor or history of gastro-duodenal disease. Further education in this filed is warranted.
796		Wang	2017	Applying the proton pump inhibitor deprescribing algorithm in stable patients in a community hospital		English	Canada		Tertiary care	To evaluate the success rate of deprescribing PPI in patients designated alternate level of care (ALC) at a community teaching hospital by applying the deprescribing algorithm.		Quantitative	Patients	Twenty-eight of 72 (39%) ALC patients with a mean age of 80.9 years were on a PPI.	Physician			72		Algorithm, pharmacist review, recommendation to the physician			Enablement, persuasion	Service provision				Intervention	the pharmacist reviewed all patients transferred to the unit on a PPI, applied the PPI deprescribing algorithm and made recommendations to the physicians.		Between Mar 1st and May 31st, 20216	Before implementation			Deprescribing	The proportion of patients who had their PPI successfully discontinued or reduced at the end of the follow-up period				Deprescribing recommendations were made in 20 patients (71%) who met the criteria outlined in the algorithm. Sixty percent of the recommendations were accepted, which resulted in PPI discontinuation in 10 patients and dose reduction in 2. Deprescribing recommendations were not accepted in patients with dementia where symptoms assessment was challenging, and in those receiving enteral tube feeding…	Discontinuation or dose reduction of PPI can be achieved in stable hospitalized patients by applying the PPI deprescribing algorithm. Additional direction to help guide deprescribing PPI in patients who receive therapy for gastroprotection is needed.
29		Adlakha	2017	Appropriate follow-up of proton pump inhibitors in the outpatient setting		English	USA	Cross-sectional	Resident clinic	American College of Gastroenterology (ACG) guidelines recommend monitoring therapy 4-8 weeks after PPI initiation. We hypothesized patients with dyspepsia/GERD at our resident clinic who were started on a PPI would not be re-evaluated appropriately.		Quantitative	Residents					46 patient record, 72 residents	Descriptive	Education, knowledge	Psychological capability	Knowledge						Describing prescribing behavior and intervention	To educate Internal Medicine residents, we designed a 20 minute didactic session using clinical scenarios illustrating appropriate PPI prescribing and follow up, including specialty referral based on ACG guidelines. Sessions were preceded by an 8 question survey to determine practice and baseline knowledge followed by a 3 question post survey to evaluate the session.						Initiating		We reviewed the subsequent encounter progress note for all patients 18 years and over who were newly prescribed a PPI at our resident clinic	November 2015 to December 2016		only 50% of charts showed evidence of re-evaluation of PPI therapy yet in 40% of those visits a PPI was renewed. The average time to follow up was 14 weeks. Seventy-two residents attended the session and 90% reported they newly prescribed at least 1 PPI in the past 9 months. Forty-two (58%) complied with ACG guideline 4-8 week re-evaluation (26% PGY-1, 31% PGY-2, and 43% PGY-3). During any clinic…	This is the first study examining adherence to ACG PPI guidelines in a resident clinic. Post PPI initiation, we found poor adherence in follow up timing, reassessment of symptoms and of therapy duration. Interactive clinical scenarios were useful in identifying gaps in resident knowledge.
47		Grigg	2010	Can intervention reduce abuse of proton pump inhibitors?		English		Pre-post design		To evaluate the effectiveness of education, we examined the indication and frequency of PPI use in hospitalized patients again aft er intervention.		Quantitative	all adult patients admitted to the hospital who received a PPI	all adult patients admitted to the hospital who received a PPI	Internal Medicine (IM) residents				Two-proportion z-test	Education			Education					Intervention	Between P1 and P2, didactic conferences were conducted for the Internal Medicine (IM) residents on appropriate PPI prescribing and the IM admission template was updated to exclude routine SUP.						Deprescribing	Indication for PPI use, hospital prescribing service and discharge PPI use were determined.		Phase 1 (P1) was for 45 days in 2005 and phase 2 (P2), aft er the intervention, was for 45 days in 2008.		Twenty-six percent (n=463) of adult patients admitted in P1 were prescribed a PPI and 36% (n=688) of patients in P2. Patients received a PPI for: SUP, GERD, not documented, GI bleed, continuation of home medication, peptic ulcer disease, esophagitis, and other. Inappropriate PPI administration decreased from 64% in P1 to 52% in P2 (p<0.0001). Inappropriate PPI use for SUP decreased from 86% to 76…	In conclusion, this study indicates that intervention through physician education can lead to a significant decrease in inappropriate inpatient PPI use.
915		Petersen	2017	Can the use of computer decision support system prevent complicated ulcer among patients treated with nsaid or aspirin? A randomised controlled trial in general practice		English	Denmark	Cluster RCT	Primary care	The aim was in a randomised design to test if a Computer decision support system (CDSS) - based on a risk profile for the individual patient - could reduce the frequency of ulcer complications and to investigate if a CDSS could change the prescription pattern of the general practitioners regarding prescriptions of NSAID, Aspirin and PPI		Quantitative	GPs		GPs					Computer decision support system (CDSS)			Enablement	Service provision				Intervention	Computer decision support system (CDSS) - based on a risk profile for the individual patiient. The CDSS was activated when the GP made a prescription on NSAID or Aspirin for a patient at risk of an ulcer complication. The CDSS informed the GP that the patient was at risk and would made a recommendation to either co-prescribe PPI or omit the prescription of NSAID or Aspirin.		One year (range 9 month-1,5 year)				Initiating	frequency of ulcer complications. prescription pattern of the general practitioners regarding prescriptions of NSAID, Aspirin and PPI		April 2013 to September 2014		A CDSS based on a risk profile for the individual patient did not have an impact on the main outcomes ulcer-complications, uncomplicated ulcer, reflux or usage of endoscopies, but increased the co-prescription of PPI and NSAID in medium and highrisk groups. The same significance and pattern was not found for Aspirin - except for Aspirin prescriptions for age over 75 years. The triggering and the …	The triggering and the timing of the CDSS and its implementation in the EHR should be optimized.
80		Kapadia	2015	Changing ppi prescribing patterns in the wake of recently reported adverse effects: A survey study comparing gastroenterologists and general practitioners		English	USA	Cross-sectional	Primary, secondary, and tertiary care	we aim to compare current chronic PPI prescribing habits of gastroenterologists (GIs) and general medical practitioners (GPs)		Quantitative	gastroenterologists (Gis) and general medical practicioners (GPs)					384 Gis and 88 GPs	Chi-squared test	Concern for fracture risk in older patients on chronic PPI, concern for infections	Reflective Motivation	Beliefs about consequences						Description							Deprescribing	current chronic PPI prescirbing habits				Compared to GIs, more GPs expressed strong concern for fracture risk in older patients on chronic PPI (13.6% vs. 4.9%, P=0.012). In patients with gastroesophageal reflux disease (GERD) concerned about their fracture risk, significantly more GIs advocated calcium and vitamin D supplementation (46.5% vs. 21.5%, p < 0.001), whereas more GPs would discontinue PPI (64.5% vs. 30.7%, p < 0.001). GPs exp…	American GPs expressed greater concern for adverse effects associated with chronic PPI use compared to their GI counterparts. These concerns may be leading to discontinuation of chronic PPI therapy in patients at higher risk for esophageal adenocarcinoma. Decisions regarding PPIs must balance overall risks and benefits.
795		Seifert	2010	Clopidogrel and proton pump inhibitor co-prescribing (clap cop) study		English	USA	Retrospective chart review		Analyze and evaluate the prescribing trends of clopidogrel concurrently with PPIs in inpatients.		Quantitative						200 charts	Chi-squared test	Safety alert			Environmental restructuring					Intervention	the FDA released a safety alert notifying health care providers and urged them to re-evaluate this combination						Deprescribing	Percentage of patients on a PPI with clopidogrel during the 8 months prior and 8 months after the FDA alert release. Secondary outcomes evaluated PPI indications for appropriateness, and percentage of patients who were discharged on both medications.	Chart review	8 months prior and 8 months after the FDA alert release		In the BEFORE group 58% (58/100) of patients prescribed clopidogrel were also on a PPI and for those patients in the AFTER group 55% (55/100) were on both, difference found to be insignificant using a chi<sup>2</sup> test (p=0.104). Secondary outcomes found that 41.3% (38/92) of the BEFORE group and 43.5% (37/85) in the AFTER group were discharged on the combination. There was a poor documentatio…	Data indicates that regardless of the FDA safety alert, ordering physicians fail to re-evaluate the use PPIs in patients on clopidogrel. As pharmacists, we can provide education and perform interventions to help decrease the potential for adverse outcomes associated with this drug combination.
52		Howley	2018	Continuing education of NCHDs improves the appropriateness of PPI prescribing in surgical patients		English	Ireland	Prospective reiew	Secondary care	The aim of this study was to assess the impact of Non-consultant Hospital Doctors' (NCHDs) education on PPI prescribing practice in Wexford General Hospital		Quantitative	Non-consultant Hospital Doctors (NCHDs)							Weekly teaching sessions were used to educate NCHDs on the PPI prescribing guidelines.			Education	Guidelines				Intervention	Weekly teaching sessions were used to educate NCHDs on the PPI prescribing guidelines.						Deprescribing	Appropriate PPI presciribing	audit. Standards published by Scarpignato et al (2016) were used to identify whether a PPI was appropriately prescribed.			Our results showed a marked decrease in the rate of inappropriate PPI prescribing over a one-year interval (70% inappropriate in 2017 vs 23% in 2018). Of those patients prescribed a PPI de novo on admission, the decrease was even more marked (72% vs 29%).	The rate of inappropriate PPI prescribing in Wexford General Hospital has decreased following ongoing NCHD education.
30		Chandrasekar	2016	Decreasing inappropriate use of PPI for stress ulcer prophylaxis in inpatient population: A quality initiative		English				The purpose of this study is to assess the appropriateness of utilization of PPI in our institute for SUP and to seek measures to improve appropriate utilization of PPIs.	In this PDSA project, our aim was to design an intervention to decrease inappropriate use of PPI by 30% in month of November 2015 with a stretch goal of 50%.	Quantitative		We collected data for patients admitted in October 2015. All the patients who were not on gastric anti-secretory at home and admitted to the VA medical center Internal medicine service were analyzed.		We collected data for patients admitted in October 2015. All the patients who were not on gastric anti-secretory at home and admitted to the VA medical center Internal medicine service were analyzed.			Univariate analysis	Our intervention was to educate all medicine residents about SUP guidelines with lectures and fliers with weekly conference.			Education	Guidelines, communication/marketing				Intervention	Our intervention was to educate all medicine residents about SUP guidelines with lectures and fliers with weekly conference.			Before education		October 2015	Deprescribing	Appropriateness of PPIs prescribed		2015-11-01		In the population admitted before education, 24% of them were started on with PPI while only 9% of them were started on PPI after education was provided to the residents (p - 0.00). The appropriateness of PPI for SUP was decided based on if patient had risk factors for stress ulcers. Before intervention for our QI study, out of all patients who were started on stress ulcer prophylaxis only 4% had…	Our study showed 63% reduction in inappropriate use of PPI for stress ulcer prophylaxis during first PDSA cycle.
713		Wu	2015	Deprescribing proton pump inhibitor's on a general internal medicine ward: A pilot quality improvement study		English				Investigate pharmacist-led screening intervention		Quantitative						37	Descriptive	This is a pilot quality improvement (QI) study using the Model for Improvement involving one clinical pharmacist serving one general internal medicine ward. An audit & feedback strategy is carried out wherein the pharmacist prospectively reviews newly admitted patients during their medication reconciliation with added focus on PPI's. For patients found to be on a PPI without an evidence-based ind…			Enablement, persuasion	Service provision				Intervention	This is a pilot quality improvement (QI) study using the Model for Improvement involving one clinical pharmacist serving one general internal medicine ward. An audit & feedback strategy is carried out wherein the pharmacist prospectively reviews newly admitted patients during their medication reconciliation with added focus on PPI's. For patients found to be on a PPI without an evidence-based ind…		Four weeks	Control ward not involved in this study			Deprescribing	Discontinuation	prescription records audit			On the intervention ward, 21 patients were admitted on a PPI. 8/21 had no evidence-based indication for ongoing therapy. Of these 8 patients, 6 had their PPI successfully stopped, 1 had their dose reduced, and 1 required their PPI restarted due to symptom recurrence. All changes were documented in the discharge summary. During the same period on the control ward, 18 patients were admitted on a PP…	Admissions to hospital can serve as a window of opportunity to review medications for appropriateness and "deprescribe" any unnecessary drugs. A pharmacist-led screening intervention can lead to reductions in PPI use as demonstrated by our pilot study.
722		Fernandez	2020	Deprescribing proton pump inhibitors: Quality improvement project		English				The aim of this quality improvement (QI) was to reduce inappropriate PPI use by 20% in our Internal Medicine Clinic through a deprescription protocol.		Quantitative		We included patients older than 18 years of age on PPIs longer than 2 months seen at John F. Kennedy Clinic (JFKC) at Mercy Hospital from September 2019 to May 2020.			Exclusion criteria included patients with Barrett's esophagus, chronic nonsteroidal anti-inflammatory use, severe esophagitis, history of upper gastrointestinal bleed, peptic ulcer disease and uninvestigated dyspepsia.	21	Descriptive	Deprescription protocol				Guidelines				Intervention	The deprescription protocol consisted of lifestyle modifications (avoid eating and lying down within 3 hours of eating and foods that worse acid reflux symptoms) and a 50% reduction of the baseline dose of PPIs every 2 weeks. Once minimal daily dose achieved (20 mg), dosing was changed to every other day for another 2 weeks and then discontinued. Follow up calls were made every 2 weeks and at 8 w…						Deprescribing	Depresribing				PPI discontinuation rate after the intervention was 71.4% (n = 15/21), Four patients refused to participate in the project and 2 had PPIs prescribed again by another physician. At 8 weeks post-intervention 11 patients remained asymptomatic and 4 were able to control symptoms with OTC antacids and lifestyle modifications.	Our project achieved a 71.4% reduction in the use of PPIs that persisted 8 weeks after stopping PPIs.
23		Fawzi	2019	De-prescribing the proton pump inhibitors - Stopping the epidemic		English		pre-post intervention	rehabilitation ward	Our aim was to evaluate the prevalence of PPI prescription in patients admitted to our rehabilitation ward, before and after introduction of active PPI de-prescribing		Quantitative	patients	Average age was 82years.				73		Guideline for active deprescribing				Guidelines				Intervention	The intervention in this study was to commence active de-prescribing of PPIs on the rehabilitation ward. The guideline used was "De-prescribing proton pump inhibitors: Evidence-based clinical practice guideline" (Farrell B. Canadian Family Physician. 2017 May;63(5):354-364).		3 months	3 months prior to intervention			Deprescribing		by reviewing the charts or the electronic discharge letters			In the pre-intervention group 86% (n = 30) were on PPIs upon admission, with 13% (n = 4) de-prescribed. In the post intervention group, 76% (n = 29) were on PPIs, with 52% (n = 15) de-prescribed. PPI was continued in 48% (n=14). Of these 64% (9/14) were appropriately on PPIs, with the remainder 36% (5/14) left on PPI outside guidelines.	There was a high prevalence of inappropriate PPI prescription in this cohort. The introduction of active de-prescribing resulted in a four-fold percentage increase in de-prescription. Further improvements could be achieved through involvement of a clinical pharmacist.
25		Leszcynski	2022	Development and implementation of a proton pump inhibitor deprescribing algorithm in a geriatric ambulatory care office		English		Descriptive	geriatric ambulatory office	This study aimed to evaluate the impact of implementing a PPI deprescribing algorithm in a geriatric ambulatory office.		Quantitative	patients	The mean age was 84.7 years, 78.5% were females, and 73.2% were white. The most common indication for PPI was gastroesophageal reflux and 72% of patients were on a PPI for over 1 year.		Patients age 65 years or older with an appointment between April 1, 2021 - March 31, 2022 and a PPI on their home medication list were included.	Patients were excluded if they were on hospice, deceased, PPI was prescribed by a gastroenterologist, or if they were lost to follow-up after being identified as eligible for deprescribing.	228	Descriptive	Algorithm, chart review and notification by pharmacist			Enablement	Service provision				Intervention	A PPI deprescribing algorithm was developed to assist providers in reducing and discontinuing PPI. Through chart review, the pharmacist identified patients eligible for deprescribing and notified the provider by flagging the patient through a chart alert.						Deprescribing	The primary outcome was the percentage of patients on PPI without an appropriate indication. Secondary outcomes include: number of patients who were eligible for deprescribing, number of patients who were able to reduce or stop their PPI use, or required restarting or escalating dosage of PPI due to recurrence of GI symptoms will be evaluated in a descriptive analysis.				For the primary outcome, 64% of patients had an inappropriate indication for PPI use. There were 175 patients who were identified as eligible for deprescribing and 149 chart alerts were added. Of the patients who were identified as eligible by the pharmacist, 30.8% of these patients were started on a PPI taper by the provider. No patients had reported a recurrence of gastrointestinal symptoms.	Majority of patients in this study were inappropriately prescribed a PPI based on indication. By using a deprescribing algorithm, providers were successful in tapering PPIs without a recurrence of symptoms. Pharmacists can help to decrease unnecessary use of PPIs in an ambulatory care setting.
19		Shahid	2016	Educational intervention to reduce inappropriate use of proton pump inhibitors in resident primary care clinic		English		pre-post intervention	Resident run primary care clinic	The objective of our study was firstly to assess the problem in our resident run primary care clinic.	We then aimed to decrease inappropriate use of proton pump inhibitors (PPIs), by providing resident education regarding indications of PPIs and their potential side effects, thereby decreasing costs related with PPI use	Quantitative	residents		residents					Education was then provided to residents regarding guidelines of PPI use and associated risk of inappropriate prescribing by routine discussions in morning conferences, reminder posters and re evaluation by attending physicians when prescribed.			Education	Guidelines, communication/marketing				Intervention	Education was then provided to residents regarding guidelines of PPI use and associated risk of inappropriate prescribing by routine discussions in morning conferences, reminder posters and re evaluation by attending physicians when prescribed.		June 2015 to November 2015			December 2014 to May 2015	Deprescribing			December 2015 - May 2016		Our results revealed a decrease in total number of prescriptions of PPIs by 4.6% after the intervention. The clinic pharmacy which provides medications at significant discounts or free of cost, had a 38% reduction in spending on PPIs (in comparing the 6 months pre- and post intervention) which was significant.	Our study shows that misuse of PPIs is quite common and education is an important tool to the address the problem. This was a short term intervention, but continued educations and re assessment during patient visits should help develop a more evidence based approach among residents.
72		Martinez Casanova	2018	Effectiveness of multidisciplinary interventions to deprescribe inappropriate proton pump inhibitors in a nursing home		English		Descriptive	Nursing home	To determine the effectiveness of multidisciplinary intervention to deprescribe inappropriate PPIs in older adults in a nursing home.		Quantitative	Older adults in a nursing home	Older adults in a nursing home	medical and nurse staff			160	Descriptive	reviews by clinical pharmacist, tailored education, arranging health examinations to planning the withdrawal regimen and monitoring during the 7 months after medication withdrawal			Enablement, education,	Service provision				Intervention	The deprescribing process consisted of four steps: medication reviews conducted by the clinical pharmacist, identification of residents who have completed a minimum of 8 weeks of treatment for heartburn or mild to moderate gastroesophageal reflux disease or esophagitis, and whose symptoms have resolved. The recommendations do not apply to those who have or have had Barrett oesophagus, severe oeso…						Deprescribing	Deprescription and appropriateness		January - February 2017		One hundred residents of the 160 living in the nursing home (62.5%) were on PPIs. Fifty-three per cent of the cases met the criteria to encourage deprescription and were discussed with the medical team. Eighty-five per cent of the proposed interventions were accepted, resulting in 10 patients having their dose reduced and 45 patients having their PPI deprescribed. Seven months' later. 12 patients…	Discontinuation of PPIs is feasible in a nursing home and a substantial number of the residents treated without a clear indication can safely reduce or discontinue treatment. The multidisciplinary approach facilitates decision making by involving everyone in the intervention.
92		Zuo	2011	Enhancing the quality of prescribing in primary care in Australia		English	Austraila	Retrospective study	GPs	To assess the impact of NPS programs on prescribing of antidepressants, proton pump inhibitors (PPi) and analgesics in 2008		Quantitative	GPs		GPs	participation in PPI program of NPS		5955 in PPI program	Time series modeling	educational visits, case studies, clinical audits and group discussions with GPs			Education					Intervention	interventions included educational visits, case studies, clinical audits and group discussions with GPs. Key messages relevant to prescribing included: psychological therapies are first-line treatment for mild depression; step down the dosage of PPis to intermittent, symptom-driven therapy; and a limited role for tramadol in the relief of mild to moderate pain.						Deprescribing	Differences in prescribing rates per 1000 consultations for targeted medicines				We found significant associations between GP participation and changes in prescribing rates for all three drug groups. GP participation (n=8,358) in the depression program lowered the prescribing rate for antidepressants from 117.9 to 99.3 (p<0.001). GP participation (n=5,955) in the PPi program lowered the prescribing rate from 117.3 to 100.4 consultations for high dose PPis (p<0.0001); and incr…	Multi-pronged interventions can have significant impacts on the judicious use of medicine, both in reducing inappropriate prescribing and switching to more appropriate medicine and dosage.
43		Dixit	2014	Impact of a stress ulcer prophylaxis guideline and education on ACID suppressive therapy in the ICU		English		retrospective before-aftere study	Medical Intensive Care Unit	The objective of this study was to evaluate appropriateness of SUP and reduce inappropriate use of pantoprazole		Quantitative	patients	patients at MICU		>= 18 years of age and received acid suppressive therapy (AST) for SUP	Patients with an admission diagnosis of GI bleed or bleeding occurrence within the first 24 hours were excluded.	200		SUP guideline				Guidelines				Intervention	Our SUP guideline was adapted from the American Society of Health-System Pharmacists guidelines and recently published investigations addressing complications associated with PPIs					June-December 2013	deprescribing	Primary objectives were to evaluate frequency of appropriate indications for SUP and initiation of appropriate AST pre and post implementation. Secondary objectives were to identify proportion of discontinuation of unnecessary SUP upon transfer.		January-July 2014		SUP indications were appropriate in (45% vs. 78%; p< 0.001) of the patients in the pre-implementation to post- implementation period, respectively. There was a significant increase in appropriate use of pantoprazole (23% vs. 65%; p <0.0001) during the pre to post-implementation period, respectively. There was also a significant increase in discontinuation of SUP upon transfer (21% vs. 50%).	Implementation of a SUP guideline led to reduction in inappropriate prescribing and use of pantoprazole for SUP.
1		Turner	2021	Impact of educational whiteboard videos on healthcare provider knowledge and self-efficacy to deprescribe		English		pre-post study		investigate whether brief educational whiteboard videos can increase healthcare providers' self-efficacy or knowledge about deprescribing		Quantitative	healthcare providers	healthcare providers	82,3% (n=303) were women and 45,9% (n=169) watched the video in French			368	McNemar's test, paired t-test	Impact of educational whiteboard videos on healthcare provider knowledge and self-efficacy to deprescribe		Knowledge, beliefs about capabilities	Education	Communication/marketing				Intervention	watching four, 3-minute whiteboard videos in French or English on: 'Why deprescribe?', sedatives, proton-pump inhibitors (PPIs), and opioids. Each video addressed the barriers to deprescribing, how to engage patients, implementation of effective alternative treatments and how to taper.						deprescribing	Knowledge and self-efficacy	Knowledge and self-efficacy were determined with multiple choice questions and a self-efficacy scale (0-10) respectively			After watching the 'why deprescribe?' video, 27.8% more participants were 'very confident' in deprescribing. Self-efficacy and knowledge increased significantly after watching each video (Table 1). The majority of participants stated they gained new knowledge and skills, 90.4%, 94.3% and 86.0% and had increased motivation to deprescribe, 93.0%, 96.6% and 90.7% for sedatives, PPIs and opioids resp…	Brief educational whiteboard videos increase health care provider knowledge and self-efficacy for deprescribing sedativehypnotics, PPIs and opioids. Each video produced an increased motivation to deprescribe.
35		Smith	2016	Impact of training hospitalists on the reduction of inappropriate proton pump inhibitors use in a small-sized community hospital		English		retrospective evaluation	small community hospital	evaluate if training hospitalists on the judicious use of PPI would lower inappropriate PPI prescription in a small community hospital		Quantitative	patients admitted by hospitalists who were started on PPI in the inpatient setting of small- sized community hospital	patients admitted by hospitalists who were started on PPI in the inpatient setting of small- sized community hospital. average age of 70	hospitalist physicians			163 patients	Chi-square test	lecture by pharmacist, guidelien based PPI use, reminders			Education, environmental restructuring	Guidelines				Intervention	an hourlong lecture by pharmacists during hospitalists' meeting regarding the guidelines-based PPI use was provided. It was reinforced by further reminders in the form of posters in different floors and updates in subsequent hospitalists' meetings.					Before December 2014	prescribing	total PPI orders		After January 2015		In the post-intervention group total PPI orders were significantly lower than pre-intervention group (22.2% versus 48.4%,p=0.0005). Subgroup analysis of patients getting PPI for stress ulcer prophylaxis (SUP) showed inappropriate PPI order was significantly lower in post-intervention group compared to pre-intervention group (25% vs 11.1%, p=0.0198). Among patients who were ordered PPI for SUP (n=…	Training hospitalists on guideline-based stress ulcer prophylaxis improved PPI prescribing pattern and decreased inappropriate use of PPI in inpatient setting of a small-sized community hospital. It does not lead to improvement in the discontinuation of inappropriate PPI use at discharge.
694		Shahgholi	2020	Improving practices for proton pump inhibitor use in older adults: Potential for deprescribing through a performance improvement project		English	USA	Retrospective review	3 nursing homes (NH), an acute care hospital geriatric unit and geriatric clinic in the Bronx	Using WHO guidelines, a decision was taken to either discontinue, reduce dose or continue PPI use.		Quantitative	Patients, 69% female, age range 71- 99 years, mean 81.2.	Patients were under care of fellows in geriatric medicine, with attending supervision.	fellows in geriatric medicine, with attending supervision			256	Descriptive statistics	WHO guidelines				Guidelines				Intervention	Using WHO guidelines, a decision was taken to either discontinue, reduce dose or continue PPI use.						Deprescribing	number of deprescriptions (discontinued, dose reduction, continued)	review of medical records			Over 2 months, we deprescribed (DeP) PPIs in 34 patients. In NHs, 25 were on PPIs (10 pantoprazole, 15 omeprazole, 10-40 mg/ day), 5 residents (20%) were receiving for longer than 2 years. PPIs were discontinued in 17 (60%) patients, dose decreased in 3 (12%), and continued in 5 (28%) with diagnosis of Barrett's esophagus (1 case) and recent GI bleeding. In 34 hospitalized patients, 7 (20%) patie…	Our study confirms that safe deprescribing of the inappropriate use of PPIs is achievable in practice. Such a performance improvement project has potential for lowering adverse drug outcomes and costs of care.
22		Gonzalez	2019	Improving the reconciliation and management of proton pump inhibitors: A quality improvement project		English			ambulatory clinic	We performed a quality improvement (QI) project to improve the reconciliation and management of PPIs.			patients on PPIs			all patients on PPIs seen in the ambulatory clinic by our group of six resident physicians from February to May 2019		45	Descriptive statistics	Education, dot phrase in electronic medical record meant as a decision tool for physicians			Education, enablement	Service provision				Intervention	We began by providing education to our resident physicians and clinic nurses regarding guidelines on appropriate PPI management. We constructed a dot phrase in our electronic medical record meant as a decision tool for physicians. Nurses were instructed to point out to physicians if patients were on PPIs after rooming the patient.		From February to May 2019				Appropriate prescribing	decision to continue, increase, wean off, or discontinue patient's PPI				12 of 12 symptomatic patients were appropriately continued on PPI and 14 of 14 asymptomatic patients had their PPIs discontinued. 5 (11.1%) patients had no indication for PPI; all 5 had their PPIs appropriately weaned off. 2 patients (4.4%) with a history of peptic ulcer disease were appropriately taken off PPIs since they were not taking daily aspirin or no steroidal anti-inflammatory drugs (NSA…	Despite an active effort to improve PPI reconciliation, less than half of PPIs were addressed. Our decision tree allowed for the accurate management of PPIs in all patients. Future methods should be developed to increase PPI identification and reconciliation.
6		Zhou	2020	Inappropriate ppi use in an urban resident primary care clinic		English	USA	retrospective review	primary care clinic	We evaluated the appropriateness of PPI use in patients with GERD and dyspepsia at LAC 1 USC Medical Center's resident primary care clinic		quantitative	patients with GERD and dyspepsia	patients with GERD and dyspepsia		patients with GERD and dyspepsia			Descriptive statistics	gaps in house staff knowledge around guideline directed therapy and PPI side effects, time constraints associated with caring for a patient population with multiple comorbidities, and poor provider documentation in the electronic medical records were identified as significant contributing factors.	Psychological capability, physical opportunity	Knowledge, Environmental context and resources						Describing prescribing behavior							Appropriate prescribing	PPI prescription and reasons for PPI use				Patients prescribed a PPI tended to be older (mean age 57.3 [55.8-58.9] vs 53.3 [52.0-54.5], P < 0.01), had more medical issues (7.3 [6.8-7.8] vs 5.6 [5.4-5.8], P < 0.01), specifically rheumatologic conditions (14.2% vs 5.9%, P < 0.01), and were more frequently followed in Gastroenterology specialty clinic (9.7% vs 2.6%, P < 0.01). Among patients on PPIs, 47% were prescribed it for GERD or dyspep…	During the root cause analyses for the inappropriate use of PPIs, gaps in house staff knowledge around guideline directed therapy and PPI side effects, time constraints associated with caring for a patient population with multiple comorbidities, and poor provider documentation in the electronic medical records were identified as significant contributing factors. To address gaps in knowledge, we p…
69		Boussetta	2016	Inappropriate use of proton pump inhibitors among elderly people: Audit in a geriatric hospital		English		Cross-sectional	geriatric hospital	To assess relevance of PPI prescriptions, to propose axes of improvement and to evaluate the impact of pharmacists' interventions.		quantitative	patients on PPIs	hospitalized patients	prescribers			75	Descriptive statistics	Knowledge, pharmacist intervention	Psychological capability	Knowledge	Enablement	Service provision				Intervention and describing prescribing behavior	pharmacist intervention						Deprescribing	(appropriate) PPI prescription, stopped, renewal	hospital charts			Thanks to the pharmacists' interventions, 40% (n = 24) of the unjustified prescriptions were stopped and the administration schedule (switch from evening to morning) was modified for 25 patients (33%). Most of the prescriptions were renewed without further evaluation of the treatment. The survey showed a misunderstanding of recommendations.	This study allowed a notable decrease in the number of unjustified prescriptions, and education of prescribers in the revaluation of PPI treatments. It also allowed measurement of the pharmacist's impact on the management of the patient.
54		Faschang	2018	Inappropriate use of proton-pump inhibitors-have we won the battle or are we still fighting?		English		prospective review	internal medicine ward	To analyse if PPI prescription patterns at an internal medicine ward are in accordance with published guidelines and if pharmaceutical interventions can reduce inappropriate PPI use.		Quantitative	patients on PPIs					143		guidelines, pharmacist intervention			Enablement	Guidelines, service provision				Intervention	Based on literature and health insurance guidelines, an evaluation sheet was compiled for each patient treated with PPIs during this time period. Personal data, risk factors, total number of medications, route of administration, onset and indication for PPI were documented. Prescriptions and compliance were discussed with physicians and patients, respectively.							appropriate prescribing & deprescribing		6 months starting in September 2016	in-house and discharged patients	We show that 57% of all PPI prescriptions were non-appropriate, meaning prescribed without indication according to the guidelines (81/143). Further key findings were that the most common unjustified prescription was the use of PPIs in the prevention of nonsteroidal antiinflammatory drug-induced peptic ulcers in non-risk patients and that 90% of the PPI prescriptions were already pre-existing (129…	Despite the existence of guidelines, we found that the number of non-appropriate PPI prescriptions is still high. Most notably, the pharmaceutical intervention was highly successful and led to deprescription of a majority of non-appropriately used PPIs. These findings highlight the pharmacist's role as a vital link between inpatient and outpatient services, and show the potential of pharmaceutica…
34		Jabeen	2011	Knowledge and attitudes of medical residents towards inappropriate stress ulcer prophylaxis		English		Cross-sectional	internal medicine	Assess knowledge and prescription patterns of residents		quantitative	internal medicine residents		internal medicine residents at a university based residency program				Descriptive analyses	Knowledge and attitudes	Psychological capability, reflective motivation, social opportunity	Knowledge, beliefs about consequences, social influences						Describing prescribing behavior							Appropriate prescribing	Knowledge and prescription patterns	Survey			70% of respondents learnt about SUP from their senior residents.88% agreed that there was no evidence to suggest that SUP was indicated in most non ICU patients and 97% felt that prophylaxis should not be routinely prescribed.94% agreed that the risk of significant bleeding from stress ulceration is minimal in non critically ill patients.91% felt that inappropriate use was potentially harmful to …	There is an apparent disconnect between residents' knowledge and their prescription patterns. Residents appear to possess adequate knowledge about the indications for SUP yet are prone to prescribe it inappropriately. Emphasis on education during ward rounds and involving senior residents in re-education efforts may help decrease rates of inappropriate SUP. Quality efforts to reduce inappropriate…
38		Duong	2018	Knowledge and Attitudes of Trainees' Co-Prescribing Patterns of Gastroprotective Agents in Patients Taking Long-Term Non-Steroidal Anti-Inflammatory Drugs (Nsaids)		English	USA	Cross-sectional	teaching hospitals	We assessed the knowledge and prescribing preferences of Internal Medicine residents with respect to administering gastroprotective agents in patients taking NSAIDs.		quantitative	trainees					123	Descriptive analyses	Knowledge and prescribing preferences	Psychological capability	Knowledge						Describing prescribing behavior							Appropriate prescribing	Knowledge and prescribing preferences	Survey			98 residents (79.67%) reported that they do routinely assess GI risk factors in those in whom they have prescribed NSAIDs. 85 residents (69.11%) selected a PPI as the protective agent of choice for at-risk patients. 114 (92.68%) residents surveyed said they counsel their patients to use acetaminophen products as an alternative to NSAIDs. Out of a list of the top 10 most commonly prescribed NSAIDs…	Despite guidelines regarding the use of gastroprotective agents in patients on NSAID therapy, this practice is still underutilized clinically. Our results demonstrate that the foundation of knowledge is present, yet this is not carried out in practice, especially among more senior residents compared to interns, based on our analysis. We recognize that this difference could be an effect of the sma…
32		Ajose	2019	Knowledge and Prescribing Patterns of Internal Medicine Residents on Proton Pump Inhibitors in Gastroesophageal Reflux Disease		English				to assess the PPI prescription knowledge and practices in GERD		quantitative	internal medicine residents		residents, median age range was 21-30 years			50		knowledge	Psychological capability	Knowledge						Describing prescribing behavior							Appropriate prescribing	Knowledge and prescription practice	Survey			Twenty-eight (55%) respondents had rotated through the GI department at least once, and 61% had some form of education on PPI via educational conferences and didactics. All the respondents had prescribed PPI for GERD at some point. Esomeprazole and omeprazole were the two predominantly prescribed PPIs due to perceived superiority to other PPIs. 81% of respondents answered yes to an initial daily …	Despite specific guidelines on PPI treatment in GERD, our study demonstrated inadequate knowledge of internal medicine residents on appropriate utilization of PPI for treatment of GERD. irrespective of PGY level and previous GI rotation. Also, education on PPI during residency didactics and conferences did not appear to have an impact on prescription practices. About one-third of residents were n…
50		Liu	2021	Oh my GERD: Reducing proton pump inhibitor overuse in an internal medicine residency clinic		English			Tertiary care	to reduce PPI overuse via two interventions: patient education and provider systematic deprescribing aided by an electronic medical record (EMR) tool.		quantitative	Patients	Patients who were prescribed PPIs by a team of two internal medicine attendings and 14 residents at a general internal medicine residency clinic of an urban tertiary care hospital				68	Descriptive analyses	electronic medical record tool, reminder to the provider, prompt			Environmental restructuring					Intervention	Patients who were prescribed PPIs by a team of two internal medicine attendings and 14 residents at a general internal medicine residency clinic of an urban tertiary care hospital were identified with a customized EMR report. A team of medical and nursing students contacted these identified patients via telephone prior to their visit to discuss the patients' familiarity with their PPI and to reco…						Deprescribing	EMR use, PPI tapering/switching/discontinuing		January-May 2021		The mean duration of PPI use for all patients was 5.2 years. GERD was the most common indication (75%), followed by gastric ulcers (14.5%), esophagitis (6.6%), and Barrett's esophagus (3.9%). During calls, 37% of patients reported not having spoken in over a year with their provider about their PPI, and 35% reported having addressed their PPI use with their provider within the prior 3 months. At …	When the SmartPhrase intervention was applied, it resulted in 42% of patients having their PPI deprescribed.
66		Mathur	2020	Outcomes of a Proton Pump Inhibitor (Ppi) Stewardship Program: A Quality Improvement Initiative		English	USA	Retrospective chart review	community hospital inpatient setting	retrospective analysis of the outcomes of initiating a PPI stewardship program in a community hospital inpatient setting		Quantitative	Patients	Patients on PPI therapy admitted to general medicine/surgery units of Rochester General Hospital				81	Descriptive analyses	Recommendation, PPI stewardship			Persuasion	Service provision				Intervention	Appropriateness of PPI usage was reviewed. PPI stewardship recommendations were written in the patient's chart as a progress note and were co-signed by a gastroenterologist. Recommendations included tapering the PPI dose, switching to an alternative agent such as histamine 2 receptor antagonists (H2RA) and/or discontinuing PPI therapy.		March 2019 to October 2019				Appropriate prescribing	Appropriateness of PPI	Chart review	March 2019 tot October 2019		The majority of PPI stewardship recommendations were to taper or switch to an H2RA (n = 61; 75.3%). Recommendations were accepted in 58% (n = 47) of patients during hospitalization and 35.8% (n = 29) were followed through upon discharge. There were no readmissions for GI bleeding within 30 days of discharge.	PPI stewardship is an emerging method to combat the overuse of PPIs. Periodic evaluation of PPI treatment is needed to avoid inappropriate use, reduce polypharmacy, prevent adverse effects, and lower costs. Over half of the recommendations made by PPI stewardship were accepted, yet, less than 40% adhered to these recommendations upon discharge.
59		Owen	2014	Overuse of proton pump inhibitors and strategies to reduce inappropriate prescribing		English		Pre-post	university teaching hospital	We investigated the extent and appropriateness of PPI prescribing at a university teaching hospital, and the impact on this of guideline implementation alongside formal teaching of junior doctors.		quantitative	patients	inpatients	junior doctors			274	Descriptive analyses + frequentist	Education and guideline implementation			Education	Guidelines				Intervention	A local guideline was developed in line with current evidence, and national and international guidance. This was circulated to all prescribers by email and the hospital intranet, as well as face-to-face presentation to junior doctors alongside discussion around potential adverse effects.						Appropriate prescribing	PPI prescribing rate, appropriateness	point-prevalence survey			Initially, 52.7% of inpatients were prescribed a PPI; of these, 38.1% were commenced in hospital. An appropriate indication was documented in 34.7% and duration in 8.2%. Following introduction of a guideline and a programme of education, the proportion of inpatients receiving PPI therapy fell to 40.8% (p = 0.008), of which 28.4% were started in hospital (p = 0.08), 38.5% had an appropriate indica…	PPI prescribing rates among inpatients are high, and frequently not evidenced-based. There is also lack of consideration given to review of therapy and limiting provision to short courses. A combined approach of a focused guideline and educational strategies can reduce inappropriate over prescribing, but had restricted impact on the quality of documentation and specification of duration of therap…
40		Ikeji	2019	Patient and prescriber perspectives on proton pump inhibitor (PPI) use and deprescribingin older adults		English	USA	Retrospective chart review	Hospital (geriatric)	The aim of this study is to describe the PPI prescribing trends in a geri-atric patient population and elucidate patient, caregiver and provider perspectives regarding PPI deprescribing.		Quantitative	patients and caregivers + providers	65 years and older at the Cenber for Succesful Aging, Baltimore, MD				22 patients/caregivers + 74 providers	Descriptive analyses	perceived appropriateness of medication use (harms and benefits), concerns about stopping the medication, and level of involvement/knowledge of medications.Identified barriers to deprescribing included: uncertainty about medication indication, fear of consequences, access to documentations, and lack of knowledge of current guidelines	Psychological capability, reflective motivation, automatic motivation, physical opportunity	Knowledge, beliefs about consequences, emotion, environmental context and resources						Describing prescribing behavior							Deprescribing	perspectives on PPI deprescribing	Survey			Identified barriers to deprescribing included: uncertainty about medication indication, fear of consequences, access to documentations, and lack of knowledge of current guidelines	The study identified prevalent long-term use of PPIs among patients without a documented long-term clinical indica-tion. It also identified perceived barriers among patients and provid-ers impacting deprescribing.
39		Barkun	2018	Perception of Ppi Prescribing Amongst Residents and Fellows Training in Primary and Specialty Care		English	Canada	Cross-sectional	primary and specialty care	To acquire knowledge on the varying perceptions of outpatient PPI long-term prescribing (>=8 wks) amongst primary and specialty care residents/fellows in 2 Canadian Universities.		Quantitative	Family Medicine (FM), Internal Medicine (IM), and Gastroenterology (GI) residents/fellows	outpatient long-term PPI users	Family Medicine (FM), Internal Medicine (IM), and Gastroenterology (GI) residents/fellows (FM 51%, IM 44%, and GI 5%). 83% were junior trainees,17% senior, 59% female; 53% practicing in Ontario, 85% were aged 26-35 yrs			163	Descriptive analyses + frequentist	Knowledge assessment, attitudes	Psychological capability	Knowledge						Describing prescribing behavior								de/prescribing practices	survey with cases	Between April and July 2017		Only 42% had received formal education on prescribing long-term PPI, while 93% believed they would benefit from such teaching. 98% would follow detailed prescribing guidelines. No between-group differences were observed in the appropriate identification of recommended indications, nor of presumed associated side-effects when comparing juniors to seniors, or different specialties. Significant diff…	There exist significant differences in prescribing attitudes according to level of training and in primary care versus specialty programs, leading to varying levels of inappropriate PPI de/prescribing practices. These findings highlight the need for the creation and wide diffusion of multidisciplinary guidelines to better assist young practitioners in learning optimal management strategies for pa…
780		Garcia Gimenez	2020	Pharmacist intervention to improve the safety of patients treated with proton pump inhibitors		English	Spain	Prospective study	Tertiary care hospital	The aim of the study was to describe the results of a pharmacist intervention to improve the safety of hospitalised patients receiving treatment with PPIs.		Quantitative	all hospitalised patients with active prescriptions for PPIs and presenting with hypomagnesaemia, KD and C difficile associated diarrhoea	mean age of 67 years (range 24-91)	physicians	all hospitalised patients with active prescriptions for PPIs and presenting with hypomagnesaemia, KD and C difficile associated diarrhoea		55	Descriptive analyses	Pharmacist intervention: message containing a safety note			Enablement	Service provision				Intervention	a message containing a safety note from the Agencia Espanola de Medicamentos y Productos Sanitarios' was reflected in the electronic prescribing software application.						Deprescribing	acceptance of pharmacist intervention	Electronic health records	July to September 2019		In total, 55 interventions were carried out, 16 of them (29.1%) were accepted and the treatment was modified by the physicians as follows: ranitidine was prescribed in 15 cases (instead of PPI), 13 because of hypomagnesaemia and 2 due to KD; and the PPIs posology was modified in 1 patient with KD	The acceptance rates for this pharmacist intervention was moderate. It is necessary to continue with the distribution of safety notes and medication review in order to avoid potential adverse effects.
63		Sonpal	2010	Physician perceptions, viewpoints, and knowledge on the concomitant use of anti-platelet medications with proton pump inhibitors		English	USA	Pre-post	Hopsital	Our study aims to increase awareness, examine, and compare the attitudes and current clinical knowledge of this interaction.		Quantitative	internists (I), gastroenterologists (G), neurologists (N) and cardiologists (C)		internists (I), gastroenterologists (G), neurologists (N) and cardiologists (C). All physicians surveyed are currently practicing and 48% are female while 52% were male. 10.5% were less than the age of 30, 48.7% self reported themselves to be between the ages of 30-50, 40.8% are 50 years of age and above.			83	Descriptive + frequentist	a literature review organized by U.S. Preventive Services Task Force levels of evidence was disseminated to the physicians.			Education	Communication/marketing				Intervention	Following the survey, a literature review organized by U.S. Preventive Services Task Force levels of evidence was disseminated to the physicians						Appropriate prescribing	Knowledge of interactions	Survey			One third (38.5%) of the specialists stated they had no previous knowledge of the interaction between PPIs and clopidogrel. When queried about concomitant use, 48.9% of physicians reported 5-10% of their patients were taking both medications. 32.9% stated they believe there exists a difference between PPIs with respect to interactions with clopidogrel and 5.3% admitted awareness to complications …	Provision of the literature survey increased awareness. Based on this survey more widely disseminated information regarding this interaction would benefit practicing physicians.
51		Segato	2015	Physicians and proton pump inhibitors prescriptions in wards: No appropriate indications and no clostridium difficile infection?		English	Italy	Cross-sectional	Teaching hospital	assess the physicians' knowledge and behaviour about PPI prescription		Quantitative	Physicians		13 specialists in internal medicine 11 cardiologists 11 gastroenterologists 16 surgeons, 7 vascular surgeons and 9 orthopaedics			67	Descriptive	knowledge, fear of legal reprecussions	Psychological capability, automatic motivation	Knowledge, emotion						Describing prescribing behavior							Appropriate prescribing	Knowledge + prescription behavior	Survey + electronic records	February 1st and arch 31st 2014		37% of the respondents did not follow the guidelines; 62% was scared about legal repercussions and 71% was not aware of PPIs long-term side effects. The analysis of hospitalized patients showed that 36% of admitted patients were already on PPI therapy; 55% of them inappropriately. 49% of patients outside of the ICU (74% surgical wards; 26% medical wards) were prescribed acid-suppressive therapy c…	Misuse of PPIs keep on occurring. Fear of legal repercussions and ignorance of guidelines and of the long-term side effects of acid suppressive therapy are strongly associated with inappropriate prescribing
55		McMahon	2017	Potentially inappropriate prescribing of proton pump inhibitors-a qualitative study		English		Cross-sectional		to explore possible reasons for potentially inappropriate prescribing (PIP) of PPIs		quantitative	doctors					23	Descriptive	familiarity with licensed PPI indications and associated doses/duration of treatment, potential adverse effects and current PPI prescribing practices	Psychological capability, reflective motivation	Knowledge, beliefs about consequences, behavioural regulation						Describing prescribing behavior							Appropriate prescribing	familiarity with licensed PPI indications and associated doses/duration of treatment, potential adverse effects and current PPI prescribing practices	Survey			Long term PPI therapy was selected for inappropriate indications, such as Los Angeles Grade A oesophagitis. The adverse effects most recognised were: hypomagnesaemia (83%), Clostridium difficile infection (67%) and increased fracture risk (58%). Knowledge of potential drug-drug interactions was low, except for clopidogrel (92%). Only 33% of the opportunities for prescription review were selected,…	PPIs were perceived as very safe, but knowledge of recommended treatment durations, awareness of potential adverse effects and drug-drug interactions were low. Review of PPI prescriptions was infrequent. Documentation of indication for newly prescribed PPI on discharge was low, but documentation of duration was higher, Education initiatives and modification of OGD reports to capture additional pr…		Abstract says qualitative but it seems quantitative
71		Wise	2017	Prescription of proton pump inhibitors in the elderly: Do physicians have a proper risk perception?		English		Cross-sectional	recuperative and long term care establishment	We wished to know physicians' perceptions of this risk in our rehabilitation, recuperative and long term care establishment		quantitative	physicians	elderly				32	Descriptive	perceptions of risk (knowledge)	Psychological capability, reflective motivation	Knowledge, beliefs about consequences						Describing prescribing behavior							Appropriate prescribing	Appropriateness of PPI, knowledge and risk perception	Survey/interview			Among the 32 physicians interviewed, 94% perceived PPIs as a treatment of low or moderate risk. Only 25% had a deprescribing strategy and 55% believed that rebound did not exist. Physicians correctly discerned the short term side effects but few perceived the long term effects: only 44% quoted the risk of vitamin B12 deficiency, 47% hypomagnesaemia, 33% osteoporosis/bone fractures and 41% infecti…	According to the literature, PPIs in post surgical stress have a beneficial effect in intensive care. Recommendations for this off-label indication were missing. 75% of prescriptions were reconducted and were not revaluated during the hospital stay because of poor perception of the long term side effects. Our results confirm the necessity to highlight to physicians the need for revaluation and PP…
56		Patel	2013	Prophylaxis against inappropriate PPI use: A follow-up		English	USA	retrospective analysis		we attempt to reduce the number of inappropriate prescriptions by instituting an educational intervention		Quantitative	Patients	Patients admitted to the medical service				100		Educational intervention			Education					Intervention	A resident lecture was held outlining the current FDA approved indications for instituting pantoprazole. Pantoprazole was chosen as it is the formulary-preferred PPI at the hospital where the study took place.							the appropriate or inappropriate use of pantoprazole upon admission to the medical service			admission	In our follow-up study, eight patients (8%) met the FDA criteria for pantoprazole administration. Seven of these patients received pantoprazole upon admission to the medical floor. Twenty-seven patients (27%) received pantoprazole despite not having any clear indication for its use. Sixty-five patients (65%) did not have an indication for pantoprazole administration and were not placed on pantopr…	The results of our follow-up study showed statistically significant improvement in the appropriate use of pantoprazole in non-critically ill patients admitted to the medical ward. With further educational interventions to both resident and attending physicians, we expect to see further adherence to pantoprazole prescribing information. The recent institution of an electronic ordering system at th…
78		Dharia	2015	Proton Pump Inhibitor (PPI) tapering-a primary care difficulty		English		Descriptive	Division of Geriatrics	We created a QI project with a goal of initiating a PPI taper in appropriate patients.			patients	a cohort of VA patients who were on chronic PPI initiated by their PCP for more than 3 months, for a GERD diagnosis				400		QI project, workload			Enablement	Service provision				Intervention	An email explaining the project was sent to 11 interested providers in the Division of Geriatrics. A list of eligible patients was sent to each provider, allotting 4 weeks for them to contact their patients.						Deprescribing	Appropriate prescribing (contacting patients for that)				At 4 weeks, no provider had contacted their patients despite a 2 week reminder. With an additional 3 week extension, we only had 1 provider make contact with their patients. We learned that the biggest hindrance was the sheer workload the providers had. Thus, the time burden of having individual phone discussions about PPI tapering was prohibitive. In addition, lack of diagnostic indication by pr…
58		Gabrielski	2021	Proton pump inhibitor deprescribing within home-based primary care		English	USA	Cross-sectional	Home-Based Primary Care	identify the number of patients who were appropriate for PPI deprescribing among older adults enrolled in the Home-Based Primary Care (HBPC) program at the VA Eastern Colorado Health Care System, with the overall goal of deprescribing these medications		quantitative	patients	Older adults				230	Descriptive	Pharmacist intervention			Enablement	Service provision				Intervention	This QI project utilized the pharmacist's scope of practice to identify eligibility and initiate PPI deprescribing. A list of all HBPC patients actively prescribed a PPI at the time of data collection was generated; the pharmacist then conducted a comprehensive chart review including indication, length of therapy, and antisecretory medication history. A note was entered in the patient's electroni…						Deprescribing	Deprescribing				Of 230 patients enrolled in HBPC at the time of data collection, 69 were actively prescribed a PPI with 38% (n=26) eligible for deprescribing. Of these, 5 were excluded prior to contact: 2 discharged, 1 deceased, 2 prescriber declined. Of the 21 patients contacted, 43% (n=9) were contacted successfully, for which 56% (n=5) discontinued the PPI and 44% (n=4) declined.	HBPC patients are often prescribed PPIs and continued for an inappropriate duration without a compelling indication. Pharmacists can help identify these patients and assist with PPI deprescribing to limit potential negative long term effects.
27		Iberti	2017	Proton pump inhibitor overuse: Leveraging technology to de prescribe		English		Cross-sectional	urban tertiary care hospital	To reduce PPI overuse via systematic deprescribing aided by an electronic medical record tool		Quantitative	Patients		internal medicine physicians			team of two internal medicine attendings and 15 residents	Descriptive analyses	Education, automatically generated electronic medical record messages, prompt, feedback			Education, environmental restructuring	Service provision				Intervention	Starting with our first Plan-Do-Study-Act (PDSA) cycle, we educated a team of two internal medicine attendings and 15 residents at the general internal medicine residency clinic of an urban tertiary care hospital regarding the harms of PPI overuse. Clinicians then received automatically generated electronic medical record messages with targeted patients on PPIs, triggering an in-visit prompt desi…						Deprescribing	percentage of the team's patients on PPIs				The electronic medical record tool identified 332 panel patients chronically on PPIs; 103 were scheduled for office visits and eligible for the intervention during the six-month study period. Providers used the prompt in 70 of those visits, or 68% of the time. 36 (35%) of the 103 patients scheduled had their PPI discontinued as a result of the intervention. Of the 103 patients chronically on PPIs…	An electronic medical record intervention was successful in identifying PPI overuse, reducing patients on non-indicated chronic PPI therapy, and improved our ability to provide high-value care and prevent potential medication related adverse events.
24		Cai	2019	Proton pump inhibitor stewardship: Deprescribing proton pump inhibitors in a primary care clinic		English		Observational chart review	Internal Medicine resident-run primary care clinic	1. Identify rate of inappropriate PPI prescriptions at a resident-run primary care clinic. 2. Implement a PPI taper order set. 3. Educate residents on appropriate indications for PPI and reduce the rate of inappropriate PPI prescriptions.		Quantitative	Patients							PPI taper order set to the clinic electronic health record, education through flyers and email			Enablement, education	Service provision				Intervention	Intervention entailed implementation of a four-week PPI taper order set to the clinic electronic health record, in addition to provider education through flyers and emails that highlighted PPI indications and consequences of long-term use			pre intervention	chart review	6 months pre-intervention	Deprescribing	number of PPI prescriptions per month, indications for prescriptions, and the rate of inappropriate prescriptions per month	chart review	8 months post intervention(over a 14-month period from January 2017 to August 2018)		Post-intervention, inappropriate PPI prescriptions decreased to 53%, of which 61% was attributed to GERD, 5% to NSAID use, and 8% to dyspepsia	Many resident physicians lack adequate knowledge on indications for long-term PPI use and unintentionally over-prescribe. With a structured deprescribing tool and enhanced awareness, residents were able to reduce inappropriate prescriptions significantly. Primary care providers can use a similar intervention at their practice to reduce unnecessary PPI prescriptions.
37		Kumar	2015	Proton pump inhibitor use consistent with best practice guidelines: Addressing inappropriate use through a performance improvement initiative		English		Descriptive	teaching hospital	identify and address inappropriate PPI use in a teaching hospital		Quantitative	patients	randomly chosen adults on PPI therapy hospitalized between Dec 2013 and Jan 2015 to medicine wards	primary team(resident/ fellow or attending		ER and ICU patients	189	Descriptive	Education			Education					Intervention	education was offered to the primary team (resident/ fellow or attending) on appropriate use and AEs of PPIs with suggested discontinuation where possible						Deprescribing	appropriate prescription rate				71% of inappropriate PPI use was discontinued after counseling. - In the rest (29%) continued inappropriate use was mostly due to provider preference (53%) or stress ulcer prophylaxis in non-ICU setting (41%).	Simple PI projects help increase awareness and appropriate prescribing of these agents. - PPIs are best prescribed in the lowest effective dose for the shortest period of time to treat the underlying condition.
95		Campillo	2019	Proton pump inhibitors : Implementation of a de-prescribing strategy		English	Spain	Longitudinal	regional	to develop a strategy in order to optimize the use of PPI in a northern region of Spain (616,758 inhabitants)		Quantitative	patients	patients with PPI prescribed for more than 12 months without authorized indication				15794	Descriptive	Pharmacists presented the program and gave a training session to GPs and nurses, Patient-oriented support materials were provided to doctors (explanatory leaflets for candidates and general public too), message asking to withdraw the drug , A mass media campaign supporting the strategy was launched that included press release for local newspapers			Education, training	Communication/marketing				Intervention	A so-called ?PPI optimization strategy? was implemented including the following activities: 1) A multidisciplinary group (gastroenterologists, general practitioners (GPs) and primary care pharmacists (PCP)) was established to design the strategy; 2) Evidence on PPIs and gastroprotection was assessed; 3) Criteria for selection of candidates for intervention was agreed (patients with PPI prescribed…						Deprescribing	defined daily dose for PPI		End 2017-2018		53% (n: 8,293) of deprescription invitations were answered; 40% were accepted, 11% rejected and 2% non-valid. Among patients >65 years, who were invited twice to withdraw PPIs, 62% of deprescription invitations were answered (n: 5,735) and 47% of all the proposals were accepted, 76% of those answered. (n: 4,631). In patients younger than 65 years, who got a single invitation, there were a 40% of …	There is a high use of PPI in general population, quite often without meeting any medical criteria for it. The use of web tools such as Observa can contribute to the optimization of pharmacotherapy and avoids PPI overuse. A 75% of the evaluated proposals of de-prescribing were accepted, which has had an impact on the consume of PPIs in our region.
797		Volpi	2018	Proton-pump inhibitor prescriptions in patients with cardiovascular disease: Can the medication reconciliation process and physician-hospital pharmacist teamwork improve adherence to international and national guidelines?		English	Italy	Pre-post		evaluate the impact on PPI prescriptions of introducing the clinical pharmacist counselling service within a broader programme for medication safety.				adult inpatients discharged at home from July 2015 to June 2017				1471	Descriptive	pharmacist counselling service			Enablement	Service provision				Intervention	pharmacist counselling service						Appropriate prescribing	The proportion of patients discharged with a PPI prescription before and after intervention			Discharge	In Group1 we observed that no prescription had the reimbursement note requested for PPI, even if many patients (48.5%, n=282) presented the criteria for having free PPI. No prescription had a note for the family doctor to re-evaluate the PPI treatment and eventual continuation, and 51.5% of PPI prescriptions (n=300) did not comply with the reimbursement criteria established by the Italian healthc…	The collaboration between physicians and clinical pharmacists decreased the number of incomplete or inappropriate prescriptions, with an expected positive impact on patient safety and the appropriate use of resources.
763		Wiart	2016	Protons pump inhibitors prescriptions: Professional practices assessment in a follow up and rehabilitation care service		English		pre-post	hopsital	understand and highlight cases of abusive prescriptions and thereafter suggest a care reassessment		Quantitative	patients		GPs and hospital doctors (prescribing physicians)			144	Frequentist	Pharmacist intervention, recommendations			Enablement, persuasion	Service provision				Intervention	professional practice assessment has been made by an intern, extern or pharmacist. The non-compliant prescriptions were reviewed with a pharmacist and a gastroenterologist and recommendations for the re-assessment of treatment were given to the prescribing physician. After this first step, key directions were given to prescribing doctors to guide them through important considerations when prescri…							The care reassessment of PPI's prescription	mentioned in discharge letter		Discharge	The care reassessment led to treatment cessation in 11 versus 38 % cases (p = 0.001). In the first round, only 9 % of the PPIs patient's discharge letters mention the reason of pursuit or cessation of the PPI, for 19 % in the second (p = 0.08).	We note the high number of inappropriate prescriptions, associated with significant adverse effects and too long treatment period, confirming the requirement of regular care reassessment. The hospital pharmacist's intervention permitted to remind PPI's dangers with the medication reconciliation. An increase in PPI's treatment reassessments is noted, along with an increase in mentioning this reass…
5		Colon	2021	Provider and patient education limits the usage of proton pump inhibitors during inpatient rehabilitation		English		retrospective review of IPR records	Acadmic Inpatient Rehabilitation Facility	To align proton pump inhibitors (PPIs) use with best practices during IPR admissions		Quantitative	patients	Patients admitted to an IPR facility over 5 months	physicians			200		Education			Education					Intervention	educational session on best-practice indications for PPIs, including ideal therapeutic dosage and duration was provided to IPR physicians and pharmacists							utilization of PPIs during IPR	IPR records			Pre-intervention: A 3-month retrospective preintervention review showed that 131 patients were prescribed PPIs during IPR. 71% of these patients were previously prescribed PPIs and 29% were started during admission. Usage was discontinued in only 21% of patients prior to discharge, resulting in 79% of patients discharging from IPR with prescriptions for PPIs. Postintervention: A 2-month post-inte…	Education for patients and physicians regarding the best-practice guidelines of PPIs lead to a 28% decrease of prescriptions upon discharge from an IPR facility. This simple intervention can further lead to improved patient safety and lower prescription costs for the IPR facility and patient.
12		Scholl	2019	Reducing over-prescription of proton pump inhibitors at an internal medicine residency clinic		English		Prospective study	Internal Residency outpatient clinic	We created an intervention to decrease the inappropriate prescription of PPIs		Quantitative	patients	Patients had an active diagnosis of either gastroesophageal reflux disease or functional dyspepsia	residents			133	Frequentist	educational session, reminder			Education, environmental restructuring	Service provision				Intervention	We performed an educational session as well as an electronic-medical record reminder to tell residents to re-assess the continued use of PPI.						Deprescribing	overall number of patients prescribed PPIs, if they were being prescribed PPIs appropriately, and if residents were re-assessing patients' symptoms and continued need for PPI		5 months after intervention		After the intervention, there was a 12.1% decrease in the number of patients prescribed a PPI. Before the intervention 30% (n=40) of patients were appropriately prescribed a PPI, and this number increased to 39.1% (n=52) after the intervention (P = 0.023). Before the intervention, 34.58% (n=46) of patients had their symptoms re-assessed by residents, and this number increased to 47.3% (n=63) afte…	By educating residents on the proper use of PPIs and by placing alert reminders in patients' charts, we observed a decrease in the overall number of prescriptions of PPIs in the outpatient clinic. After the intervention, the frequency of residents re-assessing patients' symptoms and need for continued use of PPI as well as the overall number of patients appropriately prescribed PPIs increased. We…
26		Buaisha	2017	Reducing unnecessary chronic use of PPIS in a VA primary care clinic: A QI project		English		Cross-sectional	primary care clinic	To reduce unnecessary long term PPI therapy by at least 5% in 3 months		Quantitative	Patients	On long term PPI therapy	residents			1003	Descriptive	Educate, algorithm, residents were given a list of their patients, pharmacy medical therapy management consult was available			Education, enablement	Service provision				Intervention	1) A 15 minute didactic was provided to all residents who had their continuity clinic at the Omaha VA. 2) Residents were provided with an evidence based de-prescribing algorithm to help taper or discontinue PPI use. 3) Residents were given a list of their patients who are on PPIs for more than one year. 4) A new Pharmacy medical therapy management consult was made available to assist with taperin…						Deprescribing	PPI use				Of the 1003 patients on long term PPI therapy, 168 (16.7%) patients were not on a PPI within 2.5 months of starting the above mentioned interventions.	1) Resident education on: a) Potential side effects of PPIs, b) Appropriate indications of long term PPI use, and c) Application of evidence based de-prescribing algorithm is a very effective tool in reducing unnecessary use of proton pump inhibitors. 2) Educational material including brief lectures, email reminders and/or or handouts should be carried out at least annually for sustained reductio…
710		Pasnick	2018	Reduction in the use of gastric acid suppression in a regional medical center ICU after implementation of an evidence-based algorithm for stress ulcer prophylaxis				pre-post	ICU	We hypothesized that by developing an evidence-based algorithm for appropriate SUP and using it as a decision tool on multidisciplinary rounds we could reduce the use of GAS in our ICU		Quantitative	patients	physicians					Frequentist	Algorithm, pharmacists were encouraged to prompt physicians to review the appropriateness of SUP			Enablement, persuasion	Service provision				Intervention	Our clinician-directed performance improvement team conducted a literature search to identify evidence, guidelines, and best practices for SUP in critically ill patients. The results of this search were used to develop an algorithm for appropriate SUP for any given ICU patient (Figure 1). The algorithm was then reviewed by our pharmacists and ICU physicians in order to obtain buy-in and ensure cl…			pre-intervention		pre-intervention period of October-December 2016		The use of gastric acid suppression, as defined by total DOT of H2B and PPI therapy per patient day		post-intervention period of January-August 2017		The use of H2Bs decreased from 0.64 to 0.44 DOT per patient day (p=0.01) and PPIs from 0.38 to 0.29 (p=0.16).	Incorporation of an evidence-based algorithm for SUP into multidisciplinary ICU rounds resulted in a statistically significant reduction in the use of GAS in the post-intervention period. The effect of this intervention on rates of VAP has not been measured due to the rarity of VAP events.
33		Jain	2012	Reduction of inappropriate stress ulcer prophylaxis by the general internal medicine residents: An impact of a low-cost intervention		English		retrospective chart review	General internal medicine hospital service	We sought to measure the baseline rates of inappropriate SUP on our general internal medicine (GIM) hospital service, and determined the impact of a low-cost and simple intervention, i.e. resident education, on inappropriate SUP rate.		Quantitative	patients	non-critically ill patients admitted to the GIM service	residents			100	Frequentist	education			Education					Intervention	educational conference to the GIM residents. They were made aware about the published guidelines and their queries were resolved.							SUP rate	chart review	3 months after intervention	discharge	The pre-intervention period revealed 39% of all admitted patients received inappropriate SUP and 10 (25.6%) patients who received inpatient SUP also received an inappropriate prescription at discharge. Post-intervention period showed a drop of inappropriate SUP to 14% which was statistically significant (p<0.0001). An inappropriate prescription at discharge was given to 6 (42.8%) patients but thi…	Practice-based learning and improvement can improve compliance with published guidelines, and change practice patterns. Our low-cost and simple intervention reduced the inappropriate SUP. Emphasis on periodic education and involving senior residents in re-education efforts may help decrease rates of inappropriate SUP.
743		Vipulanandan	2018	Reduction of proton pump inhibitor (PPI) prescription rates in the acute inpatient setting among geriatric patients		English	USA	pre-post	acute inpatient setting	This study compared the PPI prescription rates in geriatric patients before and after an implementation of a PPI deprescription algorithm in an acute inpatient setting.		Quantitative	patients	Patients >= 65 years old admitted at CUH and prescribed a PPI from 6/1/2016 to 8/19/2016 and 6/1/2017 to 8/19/2017			Patients for whom PPI prescription was deemed appropriate (chronic NSAID use or diagnoses such as upper GI bleeds, Barrett's Esophagus)	306	descriptive statistics including Student's-t-test for age and chi-square contingency table analysis	deprescription algorithm			Enablement	Service provision				Intervention	A PPI deprescription algorithm was implemented on 7/10/2017					Before intervention implemented 7/10/2017	Deprescribing	PPI prescription from PTA to discharge		After intervention implemented 7/10/2017	Admission and discharge	The favorable outcomes for the Geriatric 2017 patient group increased from 10.00% (pre-intervention) to 15.79% (post-intervention), and the favorable outcomes for the Hospitalist 2017 patient group increased from 30.51% to 34.62%	Although not statistically significant, PPI prescription rates decreased from the pre-intervention to the post-intervention period in both the Geriatric and Hospitalist service patient groups. The implications of this study demonstrate that inappropriate PPI prescription practices among geriatric patients is a growing issue, and other forms of intervention may be necessary to promote awareness am…
842		Roge	2018	Relevance of proton pump inhibitor (PPI) treatments in 2017 in two geriatric departments: Impact of a first study in 2014 on prescribing practices		English		Cross-sectional	geriatric departments	After the 2014 study's results, a communication campaign was conducted with prescribers and the local medicine committee. The aim of the 2017 study was to evaluate the impact of this action undertaken in 2014, on PPIs prescriptions in 2017.		Quantitative	Patients	Patients undergoing PPI in 2017 were included in this study.	geriatricians			61	descriptive	Communication campaign, prescription review				Communication/marketing, service provision				Intervention	Communication capaign. Inappropriate prescriptions were reviewed in collaboration with prescribers							Rate of appropriate prescribing				Thirty-five (57.4%) prescriptions were inappropriate in 2017, versus 41 (54.7%) in 2014. No indication was found for nine (14.8%) patients (versus 17 (22.7%) in 2014) (p=0. 017). Almost all patients were treated for more than 2 months (100% in 2017 versus 97.3% in 2014). In 2017, nine patients (14.7%) were treated for more than 4 years (versus 19 (25.3%) in 2014). In collaboration with the geriat…	This study showed that PPI prescriptions decreased between 2014 and 2017. Duration of treatment and dosage also tended to decrease. However, the inappropriate prescription rate is stable between the two studies and it remains difficult to stop definitively their use, especially for fragile patients.
3		Lee	2021	Resident education is an effective method to decrease proton pump inhibitor (PPI) over-prescription in a resident primary care clinic		English		retrospective evaluation		evaluate effectiveness of a short informative video paired with a standardized note template that was shared with residents in hopes of decreasing inappropriate PPI prescriptions		Quantitative	patients	mean age 56.2 (95% CI 54.0-58.4) vs 56.4 (95% CI 51.4-61.3)					Multivariate logistic regression	Educational video on guideline based PPI use, algorithm, standardized note template to aid in medical documentation			Education, enablement	Communication/marketing, service provision				Intervention	We created a 2.5-minute educational video on guideline-based PPI use for GERD and dyspepsia and provided an algorithm for deescalating PPIs. We also distributed a standardized note template to aid in medical documentation.						Deprescribing	trial off PPI				In the control and intervention cohorts, 51/73 (70%) and 25/34 (74%) of patients, respectively, were on PPIs for GERD or dyspepsia inappropriately; however, in the control cohort, only 2/51 (4%) of patients received a trial off while 8/25 (32%) of patients in the intervention cohort received a trial off PPIs (P<.01). In multivariate analysis, our intervention was independently associated with rec…	Preliminary results suggest that targeted educational contents may be a valid method to decrease PPI over-prescription in a resident primary care clinic.
700		Popplewell	2018	Teamwork prevails-constructing a deprescribing process for proton pump inhibitors with an interprofessional team at an academic clinic		English		pre-post	academic clinic	1. Educate patients & professional team about the appropriate use & duration of PPIs 2. Utilize an interprofessional team to initiate evidence based PPI deprescribing in an academic clinic		Quantitative	patients		interprofessional team including medical students, resident and attending physicians, pharmacists, pharmacy students, behavioral health professionals, PA students, a medical assistant, and patient access coordinator.			102	Descriptive	Pharmacist intervention, recommendations, education			Enablement, persuasion, education	Service provision				Intervention	we created a unique workflow incorporating multiple members of an interprofessional care team. Pharmacy students identified patients who were currently prescribed a PPI and performed an evaluation to determine the appropriateness of the prescription. These patients were reviewed during the morning huddle to identify candidates for deprescribing based on medical needs. When eligible patients prese…						Deprescribing	number of patients on PPIs seen, number of patients deemed deprescribing candidates, and number of patients who had a change in their prescription (decreased dosage, change to H2 blocker, or discontinuation of PPI)				At baseline, 56 of 549 patients (10.2%) in the clinic were prescribed a PPI (July 2017). As of December 2017, 46 patients prescribed a PPI have been evaluated. 27 were candidates for deprescribing and 21 of those (78%) had a change affected. No adverse events have occurred.	Recognizing that long term PPI use can lead to adverse events and that patients taking these agents often remain on them beyond the indicated period, we successfully created a process to optimize PPI deprescribing. Our approach leveraged an interprofessional care team to identify patients on PPIs, assess indications, educate staff and patients, and engage in evidence-based deprescribing. The proc…
13		Laroche	2019	The general practitioner's knowledge and attitude towards proton pump inhibitors adverse effects		English (full text in French)	France	Cross-sectional	Regional	To determine both the level of knowledge and the GP's attitude towards PPI ADRs in adult patients		Quantitative	Physicians		Physicians			232	Descriptive	Knowledge and attitudes	Psychological capability	Knowledge						Describing prescribing behavior							Appropriate prescribing	An ADR was considered as known if 70% or more GPs answered correctly	Questionnaire			All these ADRs were unknown by GPs. Among the GPs aware of the PPI ADRs, the attitude was the permanent or temporary discontinuation of the drug. No difference in knowledge was found between university internship supervisor and non-university internship supervisor. 74.7% of GPs declared a need for information on PPI risks and 80.4% were willing to deprescribe PPIs.	This study indicates that PPIs are not as safe as usually hypothesized considering all theADRs highlighted by the review; these ADRs are not necessarily reported in SPC. This survey shows that GPs were often unaware of PPI risks, or even underestimated them. Those who knew them had a suitable attitude in terms of stopping PPIs. Physicians have expressed a need for better information and guidance …
883		Dibba	2016	The impact of highly reliable rounding on use of inpatient proton pump inhibitors with no clinical indication		English	USA	retrospective analysis		Evaluate: Highly Reliable Rounding (HRR) is an inpatient multidisciplinary rounding system involving a patient-centered, team approach to patient care that can reduce inappropriate use of PPIs to impact unnecessary prolongation of therapies, potential adverse events, patient satisfaction and cost expenditures.		Quantitative	patients	patients who were newly prescribed pantoprazole				102	Chi-square and Fisher exact tests	pharmacist intervention			Enablement	Service provision				Intervention	pharmacists suggested that pantoprazole be discontinued if it was newly prescribed for a non-indicated use based on the aforementioned criteria						Appropriate prescribing	indication for use and discontinuation				In the non-HRR group, 54 patients who were newly prescribed pantoprazole were identified; in the HRR group, 48 were identified. Of the non-HRR group, newly prescribe pantoprazole had no indication for use in 27 patients, 3 of which were discontinued. Of the HRR group, newly prescribe pantoprazole had no indication for use in 18 patients, 9 of which were discontinued A statistically significant im…	Highly Reliable Rounding with pharmacy input can reduce the indiscriminate use of PPIs as observed in our retrospective analysis.
64		Rabi	2016	The over utilization of ppis in an acute rehabilitation hospital and how to fix it!		English		Descriptive	Acute Rehabilitation hospital	Evaluate effectiveness of Formal educational lecture		Quantitative	patients	Inpatient rehabilitation patients	attending and resident physicians			68	Descriptive	Education			Education					Intervention	a formal lecture and email of PowerPoint educational slides on FDA approval of PPIs indications were sent out to attending and resident physicians			usage of PPIs	review	October 2015	Deprescribing	usage of PPIs	review	January 2016		Preeducation PPI use included 45 patients. Per documentation, 28 (62%) patients were on PPIs for GI prophylaxis or unknown indication, 23 (51) were discharged on PPIs, 4 (9%) were on plavix and 17 (38%) were on it prior to hospitalization. Post education PPI use included 23 patients. Per documentation, 8 (35%) were on PPIs for unknown indication, 14 (61%) were discharged on PPIs, 2 (9%) were on p…	The intervention of education with a formal lecture and emails to attending and resident physicians helped limit the overutilization of PPIs in an acute rehabilitation hospital. By limiting the use of PPIs, it can lead to fewer known risks of PPIs and potentially fewer transfer although the latter needs to be studied further.
