# Supplementary material for: Determinants of and interventions for Proton Pump Inhibitor prescription behavior: A systematic scoping review
Source: BMC Prim Care. 2024 Jun 11;25:208. doi: 10.1186/s12875-024-02459-5 (PMC11165893; doi:10.1186/s12875-024-02459-5)
Supplement: Supplementary file 3 — Supplementary Material 3. [file 12875_2024_2459_MOESM3_ESM.xlsx]

## Sheet: Sheet1
Record_id_ASR	Record_id_ASR	ID	First Author	Publ Year	Title	Journal	Language	Country study	Study design	Study setting	WHO	WHAT	WHERE	WHERE - SPECIFICALLY	WHEN	opmerkingen
			Study Characteristics
13	13	1	Abrahami D	2021	The effect of a NICE guideline change, in order to minimize proton pump inhibitors prescribing, on clinical practice	Annals of Epidemiology	English	United Kingdom	Interrupted time series	Primary care	physicians	appropriate prescribing	Outpatient	GP
31	31	2	Ahrens D	2012	Appropriateness of proton pump inhibitor recommendations at hospital discharge and continuation in primary care	Int J Clin Pract	English	Germany	Cross-sectional study	Primary care	physicians	appropriate prescribing	In- and outpatient	Discharge to GP	discharge
50	50	3	Al-Qaisi MT	2018	Do recent reports about the adverse effects of proton pump inhibitors change providers' prescription practice?	Diseases of the Esophagus	English	USA	Cross-sectional study	Tertiary care (Hospital)	physicians (incl PA NP)	appropriate prescribing	Inpatient
93	93	5	Anstey MH	2019	Clinical and economic benefits of de-escalating stress ulcer prophylaxis therapy in the intensive care unit: A quality improvement study	Anaesthesia and Intensive Care	English	Australia	Pre- and post-intervention study (prospective)	Intensive care units (n=5) (two tertiary, two metropolitan and one regional ICU)	physicians	appropriate prescribing	Inpatient	IC
149	149	7	Batuwitage BT	2007	Inappropriate prescribing of proton pump inhibitors in primary care	Postgrad Med J	English	United Kingdom	Pre- and post-intervention study (retrospective)	Primary and tertiary care (Hospital)	physicians	appropriate prescribing	In- and outpatient	Discharge to GP	discharge
199	199	10	Boster J	2020	Reducing the Inappropriate Use of Proton Pump Inhibitors in an Internal Medicine Residency Clinic	Cureus	English	USA	Pre- and post-intervention study (retrospective)	Outpatient clinic of a closed referral military hospital system	physicians	deprescribing	Inpatient	Veteran
202	202		Bowman M	2020	Peer-Led Education Expedites Deprescribing Proton Pump Inhibitors for Appropriate Veterans	Gastroenterology Nursing	English	USA	Pre- and post-intervention study (prospective)	Primary care (Veteran)	physicians	hypothetical prescription behavior	Outpatient	VeteranGP
215	215		Bruno C	2020	Passing the acid test? Evaluating the impact of national education initiatives to reduce proton pump inhibitor use in Australia	BMJ Quality & Safety	English	Australia	Pre- and post-intervention study (retrospective)	Primary care	physicians	appropriate prescribing	Outpatient	GP
218	218		Buckley M	2015	Impact of a clinical pharmacist stress ulcer prophylaxis management program on inappropriate use in hospitalized patients	American Journal of Medicine	English	USA	Pre- and post-intervention study (retrospective)	Tertiary care (Hospital + IC)	physician (+ pharmacist)	deprescribing	Inpatient	IC and other units
222	222		Bundeff A		Impact of clinical pharmacists' recommendations on a proton pump inhibitor taper protocol in an ambulatory care practice	Journal of Managed Care Pharmacy	English	USA	Pre- and post-intervention study (retrospective)	Primary care	physicians	deprescribing	Outpatient
246	246		Carlzon D	2010	Characteristics of primary health care units with focus on drug information from the pharmaceutical industry and adherence to prescribing objectives: a cross-sectional study	BMC Clinical Pharmacology	English	Sweden	Cross-sectional study	Primary care	physicians	deprescribing	Outpatient	GP
256	256		Cateau D	2021	Effects of an interprofessional Quality Circle-Deprescribing Module (QC-DeMo) in Swiss nursing homes: a randomised controlled trial	BMC Geriatrics	English	Sweden	Randomized controlled trial	Nursing home	physicians	deprescribing	Outpatient	Nursing home
310	310		Clyne B	2015	Effectiveness of a Multifaceted Intervention for Poten_x0002_tially Inappropriate Prescribing in Older Patients in Primary Care: A Cluster-Randomized Controlled Trial (OPTI-SCRIPT Study)	ANNALS OF FAMILY MEDICINE	English	Ireland	Randomized controlled trial	Primary care	physicians	deprescribing	Outpatient	GP
311	311		Clyne B	2016	Sustained effectiveness of a multifaceted intervention to reduce potentially inappropriate prescribing in older patients in primary care (OPTI-SCRIPT study)	Implementation science	English	Ireland	Descriptive study	Primary care	physicians	deprescribing	Outpatient	GP
337	337		Constantino G	2021	Impact of implementing a Choosing Wisely educational intervention into clinical practice: The CW-SIMI study (a multicenter-controlled study)	European Journal of Internal Medicine	English	Italy	Pre- and post-intervention study (retrospective)	Hospital setting (14 hospitals enrolled: no information about secondary/ tertiary centers)	physicians	appropriate prescribing	Inpatient
339	339		Coté G	2008	Use of Physician Education and Computer Alert to Improve Targeted Use of Gastroprotection Among NSAID Users	American Journal of Gastroenterology	English	USA	Controlled before and after trials	Tertiary care (Hospital)	physicians	appropriate prescribing	Inpatient
341	341		Coursol C	2005	Impact of stress ulcer prophylaxis algorithm study	The Annals of Pharmacotherapy	English	Canada	Pre- and post-intervention study (retrospective)	Secondary care (IC)	physicians	deprescribing	Inpatient	IC
349	349		Culbertson V	1999	Positive impact of a follow-up phone call to community pharmacies in a medicaid drug utilization program	The Annals of Pharmacotherapy	English	USA	Pre- and post-intervention study (retrospective)	Primary care	physicians	appropriate prescribing	Outpatient	GP
354	354		Curtain C	2011	Outcomes of a decision support prompt in community pharmacy-dispensing software to promote step-down of proton pump inhibitor therapy	British Journal of Clinical Pharmacology	English	Australia	Pre- and post-intervention study (retrospective)	Primary care	physicians	deprescribing	Outpatient	GP
389	389		Giorno, del R	2018	Multifaceted intervention to curb in-hospital over-prescription of proton pump inhibitors: A longitudinal multicenter quasi-experimental before-and_x0002_after study	European Journal of Internal Medicine	English	Switzerland	Controlled before and after trials	Secondary care (Hospital)	physicians	appropriate prescribing	Inpatient		discharge
481	481		Farrell B	2018	Self-efficacy for deprescribing: A survey for health care professionals using evidence-based deprescribing guidelines	Research in Social and Administrative Pharmacy	English	Canada	Pre- and post-intervention study (prospective)	Nursing home	prescribers (incl NP)	hypothetical prescription behavior	Outpatient	Nursing home
511	511		Fournier A	2020	Use and Deprescribing of Potentially Inappropriate Medications in Frail Nursing Home Residents	Drugs & Aging	English	Belgium	Cluster-controlled trial	Nursing home	physicians	deprescribing	Outpatient	Nursing home
599	599		Goupil B	2019	Association between gifts from pharmaceutical companies to French general practitioners and their drug prescribing patterns in 2016: retrospective study using the French Transparency in Healthcare and National Health Data System databases	BMJ	English	France	Descriptive study	Primary care	physicians	appropriate prescribing	Outpatient	GP
612	612		Grime J	2001	Proton pump inhibitors: perspectives of patients and their GPs	British Journal of General Practice	English	United Kingdom	Qualitative (Semi-structured interviews)	Primary care	physicians	hypothetical prescription behavior	Outpatient	GP
633	633		Haastrup P	2014	Rapidly increasing prescribing of proton pump inhibitors in primary care despite interventions: A nationwide observational study	The European Journal of General Practice	English	Denmark	Cohort study	Population based	physicians	appropriate prescribing	population based
643	643		Hall L	2001	Is untargeted outreach visiting in primary care effective? A pragmatic randomized controlled trial	Journal of Public Health Medicine	English	United Kingdom	Randomized controlled trial	Primary care	physicians	appropriate prescribing	Outpatient	GP
650	650		Hamzat H	2012	Inappropriate Prescribing of Proton Pump Inhibitors in Older Patients Effects of an Educational Strategy	Drugs & Aging	English	United Kingdom	Pre- and post-intervention study (retrospective)	Secondary care (Hospital)	physicians	deprescribing	Inpatient
736	736		Hussain S	2010	Why do physicians prescribe stress ulcer prophylaxis to general medicine patients?	Southern Medical Journal	English	USA	Cross-sectional study	Tertiary care (Hospital)	physicians	hypothetical prescription behavior	Inpatient
764	764		Jain G	2013	Efforts to reduce stress ulcer prophylaxis use in non-critically ill hospitalized patients by internal medicine residents: A single-institution experience	Journal of Clinical Outcomes Management	English	USA	Pre- and post-intervention study (prospective)	Tertiary care (Hospital)	physicians	deprescribing	Inpatient
784	784		Jones M	2001	Proton pump inhibitors: a study of GPs' prescribing	Family Practice	English	United Kingdom	Descriptive study	Primary care	physicians	prescribing alternative PPI	Outpatient	GP
828	828		Kherad O	2022	Implementing a Multifaceted Intervention among Internal Medicine Residents with Audit and Educative Data Feedback Significantly Reduces Low-Value Care in Hospitalized Patients	Journal of Clinical Medicine	English	Switzerland	Pre- and post-intervention study (retrospective)	Secondary care (Hospital)	physicians	appropriate prescribing	Inpatient
829	829		Kherad O	2021	Physician Assessment and Feedback During Quality Circle to Reduce Low-Value Services in Outpatients: a Pre-Post Quality Improvement Study	Journal of general internal medicine	English	Switzerland	Pre- and post-intervention study (retrospective)	Primary care	physicians	deprescribing	Outpatient	GP
848	848		Kolhatkar A	2016	The impact of medication reviews by community pharmacist	Journal of the American Pharmacist Association	English	Canada	Time series study	Population based	physicians	appropriate prescribing	Population based
877	877		Kurlander J	2022	Barriers to Guideline-Based Use of Proton Pump Inhibitors to Prevent Upper Gastrointestinal Bleeding	ANNALS OF FAMILY MEDICINE	English	USA	Qualitative (Semi-structured interviews)	Tertiary care (Hospital)	physicians	hypothetical prescription behavior	In- and outpatient	Hospital & GP
879	879		Kurlander J	2018	Internists’ Perceptions of Proton Pump Inhibitor Adverse Effects and Impact on Prescribing Practices: Results of a Nationwide Survey	Gastroenterology research	English	USA	Cross-sectional study	Nationwide	physicians	hypothetical prescription behavior	Inpatient
882	882		Kurlander J	2020	Physicians’ Perceptions of Proton Pump Inhibitor Risks and Recommendations to Discontinue: A National Survey	American Journal of Gastroenterology	English	USA	Cross-sectional study	Nationwide	physicians	hypothetical prescription behavior	Inpatient
889	889		Lai A	2021	Deprescribing Inappropriate Proton Pump Inhibitors in a Family Medicine Residency Practice Office	PRiMER	English	USA	Pre- and post-intervention study	Primary care	physicians	deprescribing	Outpatient	GP
897	897		Lampen-Smith A	2012	Blinded randomised controlled study of the effect of a discharge communication template on proton pump inhibitor prescribing	THE NEW ZEALAND MEDICAL JOURNAL	English	New Zealand	Randomized controlled trial	Primary and secondary care (Hospital)	physicians	appropriate prescribing	Outpatient	GP	discharge
929	929		Leiman D	2022	Proton Pump Inhibitor Prescribing and Monitoring Patterns Among Gastroenterology Practitioners	Journal of Clinical Gastroenterology	English	USA	Cross-sectional study	Secondary and tertiary care (Hospital)	physicians	hypothetical prescription behavior	Inpatient
980	980		Lucas L	2001	A Practice-Based Approach for Converting from Proton Pump Inhibitors to Less Costly Therapy	Effective Clinical Practice	English	USA	Pre- and post-intervention study	Primary care (Veteran)	physicians	deprescribing	Outpatient	Veteran
983	983		Luetzenberg F	2020	Practice Patterns of Reflux Medication Prescriptions in Otolaryngology Compared to Other Specialties	The Laryngoscope	English	USA	Retrospective observational study	Primary, secondary and tertiary care (Hospital)	physicians	deprescribing	Inpatient
1052	1052		Masood U	2018	A Successful Pharmacist-Based Quality Initiative to Reduce Inappropriate Stress Ulcer Prophylaxis Use in an Academic Medical Intensive Care Unit	INQUIRY: The Journal of Health Care	English	USA	Pre- and post-intervention study (retrospective)	Tertiary care (IC)	physicians	deprescribing	Inpatient	IC
1095	1095		Michal J	2016	Impact of a pharmacist-driven protocol to decrease proton pump inhibitor use in non-intensive care hospitalized adults	American Journal of Health-System Pharmacy	English	USA	Pre- and post-intervention study	Secondary care (Hospital)	physicians	deprescribing	Inpatient
1147	1147		Musuuza J	2021	Feasibility of a pharmacy-led intervention to de-implement non-guideline-concordant proton pump inhibitor use	Implementation Science Communication	English	USA	Pre- and post-intervention study	Secondary care (Hospital, veteran)	physicians	deprescribing	Inpatient	Veteran
1164	1164		Nallapeta N	2020	Deprescribing Proton Pump Inhibitors in an academic, primary care clinic: quality improvement project	Journal of Clinical Gastroenterology	English	USA	Pre- and post-intervention study	Outpatient clinic used as a primary care clinic	physicians	deprescribing	Outpatient	GP
1207	1207		Nilsson	2001	Feedback on prescribing rate combined with problem-oriented pharmacotherapy eductation as a model to improve prescribing behaviour among general practitioners	Eur J Clin Pharmacol	English	Sweden	Pre- and post-intervention study (retrospective)	Primary care	physicians	deprescribing	Outpatient	GP
1215	1215		Nowbahari	2020	Reassessment of inappropriate prescriptions of proton pump inhibitors in elderly in-patients: it’s time to take action	Ann Pharm Fr	English	France	Pre- and post-intervention study (retrospective)	Tertiary care (Hospital)	physicians	appropriate prescribing	Inpatient
1245	1245		Onder	2019	Attitudes towards use of proton pump inhibitors among geriatricians in Italy	European Geriatric Medicine	English	Italy	Cross-sectional study	Other (members of the Italian Geriatrics Society participated) --> inpatient/outpatient setting	physicians	hypothetical prescription behavior	In- and outpatient	Elderly
1314	1314		Pollock	2000	Strategies for reducing the prescribing of proton pump inhibitors (PPIs): patient self-regulation of treatment may be an under-exploited resource	Social Science & Medicine	English	United Kingdom	Qualitative (Semi-structured interviews)	Primary care	physicians	hypothetical prescription behavior	Outpatient	GP
1315	1315		Pollock	2003	The cost and cost-effectiveness of PPIs: GP perspectives and responses to a prescribing dilemma and their implications for the development of patient-centred healthcare	The European Journal of General Practice	English	United Kingdom	Qualitative (Semi-structured interviews)	Primary care	physicians	hypothetical prescription behavior	Outpatient	GP
1341	1341		Quinn	2019	Association between Physician Intensity of Antibiotic Prescribing and the Prescription of Benzodiazepines, Opioids and Proton-Pump Inhibitors to Nursing Home Residents: a Population-Based Observational Study	J Gen Intern Med	English	Canada	Cohort study	Nursing home	physicians	PPI prescribing rate	Outpatient	Nursing home
1353	1353		Raghunath	2005	Use of Proton Pump Inhibitors: An Exploration of the Attitudes, Knowledge and Perceptions of General Practitioners	Digestion	English	United Kingdom	Qualitative (Focus groups)	Primary care	physicians	hypothetical prescription behavior	Outpatient	GP
1602	1602		Tandun	2019	Who has the guts to deprescribe proton pump inhibitors? A pharmacist‐led intervention in a long‐term care facility setting	Aging Medicine	English	Canada	Retrospective observational study	Long term care facility	physicians	deprescribing	Outpatient	Nursing home
1637	1637		Thompson	2016	Effect of a Proton Pump Inhibitor Deprescribing Guideline on Drug Usage and Costs in Long-Term Care	JAMDA	English	Canada	Interrupted time series	Long term care facility	physicians	deprescribing	Outpatient	Nursing home
1699	1699		van Driel	2006	Medical evidence and health policy: a marriage of convenience? The case of proton pump inhibitors	Journal of Evaluation in Clinical Practice	English	Belgium	Retrospective observational study	Nationwide	physicians	appropriate prescribing	population based
1700	1700		van Driel	2008	Effects of an evidence report and policies lifting reimbursement restrictions for acid suppressants: analysis of the Belgian national database	Pharmacoepidemiology and drug safety	English	Belgium	Pre- and post-intervention study (retrospective)	Nationwide	physicians	prescribing alternative PPI	population based
1704	1704		Van Vliet	2008	The effects of guideline implementation for proton pump inhibitor prescription on two pulmonary medicine wards	Aliment Pharmacol Ther	English	Netherlands	Pre- and post-intervention study (prospective)	Secondary and tertiary care (Hospital)	physicians	appropriate prescribing	Inpatient
1723	1723		Veremme	2001	Curbing proton pump inhibitor overprescribing: Multifaceted strategies in an academic hospital	J Clin Pharm Ther	English	France	Pre- and post-intervention study (retrospective)	Tertiary care (Hospital)	physicians	deprescribing	Inpatient
1729	1729		Vicentini	2019	A cluster randomized trial to measure the impact on nonsteroidal anti-inflammatory drug and proton pump inhibitor prescribing in Italy of distributing cost-free paracetamol to osteoarthritic patients	BMC Family Practice	English	Italy	Randomized controlled trial	Primary care	physicians	deprescribing	Outpatient	GP
1733	1733		Visser	2021	Deprescribing Statins and Proton Pump Inhibitors in Nursing Home Residents; a Pragmatic Exploratory Study	Gerontology & Geriatric Medicine	English	Netherlands	Pre- and post-intervention study (retrospective)	Nursing home	physicians	deprescribing	Outpatient	Nursing home
1736	1736		von Ferber	1999	Pharmacotherapeutic Circles Results of an 18-Month Peer-Review Prescribing-Improvement Programme for General Practitioners	Pharmacoeconomics	English	Germany	Pre- and post-intervention study (prospective)	Primary care	physicians	appropriate prescribing	Outpatient	GP
1748	1748		Walsh	2016	Deprescribing in a family health team: a study of chronic proton pump inhibitor use	J Prim Health Care	English	Canada	Pre- and post-intervention study (retrospective)	Primary care	physicians	deprescribing	Outpatient	GP
1751	1751		Wan	2018	Evaluation of Prescribing Appropriateness and Initiatives to Improve Prescribing of Proton Pump Inhobitors at Vancouver General Hospital	CJHP	English	Canada	Pre- and post-intervention study	Secondary care (Hospital)	physicians	appropriate prescribing	Inpatient
1756	1756		Wang	2018	Evaluation of a Pharmacist-Led Proton Pump Inhibitor Deprescribing Process in an Acute Care Hospital	Student research project	English	Canada	Pre- and post-intervention study (prospective)	Tertiary care (Hospital)	physicians	deprescribing	Inpatient
1771	1771		Wermeling	2014	Why do GPs continue inappropriate hospital prescriptions of proton pump inhibitors? A qualitative study	The European Journal of General Practice	English	Germany	Qualitative (Semi-structured interviews)	Primary care	physicians	hypothetical prescription behavior	Outpatient	GP
1787	1787		Williams	2020	Deprescribing medications that may increase the risk of hepatic encephalopathy: A qualitative study of patients with cirrhosis and their doctors	United European Gastroenterology Journal	English	USA	Qualitative (Semi-structured interviews)	Tertiary care (Hospital)	physicians	hypothetical prescription behavior	Inpatient
1804	1804		Wood	1997	influencing rescribing in primary care: a colla t oration between clinical pharmacology and clinical pharmacy	Int J Pharm Pract	English	United Kingdom	Pre- and post-intervention study	Primary care	physicians	appropriate prescribing	Outpatient	GP
1809	1809		Wu	2020	Impact of NPS MedicineWise general practitioner education programs and Choosing Wisely Australia recommendations on prescribing of proton pump inhibitors in Australia	BMC Family Practice	English	Australia	Time series study	Primary care/ nationwide	physicians	appropriate prescribing	Outpatient	GP
1814	1814		Yachimski	2010	Proton pump inhibitors for prophylaxis of nosocomial upper gastrointestinal bleeding: the impact of standardized guidelines on prescribing practice	Arch Intern Med	English	USA	Pre- and post-intervention study (retrospective)	Tertiary care (Hospital)	physicians	appropriate prescribing	Inpatient
18 (abstract)	18 (abstract)		Lin	2020	Decreasing Overall and Inappropriate Proton Pump Inhibitor Use: Perspective From a Large Safety-Net Healthcare System	Clinical Gastroenterology and Hepatology	English	USA	Retrospective pre-interventional en prospective postinterventional study	Primary care	physicians	deprescribing	Outpatient	GP
60 (abstract)	60 (abstract)		Ghosh	2019	Reported proton pump inhibitor side effects: what are physician and patient perspectives and behaviour patterns?	AP&T	English	USA	Cross-sectional study	Primary care and tertiary care	physicians	hypothetical prescription behavior	In- and outpatient
74 (abstract)	74 (abstract)		Kurlander	2017	The Right Idea for the Wrong Patient: Results of a National Survey on Stopping PPIs	Clinical Gastroenterology and Hepatology	English	USA	Cross-sectional study	Primary care	physicians	hypothetical prescription behavior	Inpatient
782 (abstract)	782 (abstract)		Howard	2014	Description and process evaluation of pharmacists’ interventions in a pharmacist-led information technology-enabled multicentre cluster randomised controlled trial for reducing medication errors in general practice (PINCER trial)	Int J Pharm Pract	English	United Kingdom	Cluster randomized controlled trial	Primary care	physicians	deprescribing	Outpatient	GP
800 (abstract)	800 (abstract)		Vassiliou	2012	Reducing co-administration of clopidogrel and proton pump inhibitors in acute coronary syndromes	J R Coll Physicians Edinb	English	United Kingdom	Retrospective review	Secondary care	physicians	deprescribing	Inpatient
